# Supplementary material for: Cannabis use is associated with a lower likelihood of presence of HIV drug resistance mutations in a retrospective cohort of adults with HIV
Source: NeuroImmune Pharm Ther. 2025 Feb 10;4(1):49–57. doi: 10.1515/nipt-2024-0010 (PMC12041849; doi:10.1515/nipt-2024-0010)
Supplement: Supplementary file 2 — Supplementary Material Details [file j_nipt-2024-0010_suppl_002.csv]

	PATID	Age_Enrollment	Sex	MultiRacial	Hispanic	Unknown	Asian	Black	Native_American	Native_Hawaiin	White	Length_of_Infection	IV_Drug_Use	Cannabis	Amphetamine	Cocaine	Sedatives	Opiates	Num_of_Substances	PolySubstance	CSF_Escape	ARV.DRM	CSF_NRTI_NNRTI_Mutation	CSF_NRTI_NNRTI_Mutation_Coding	CSF_PI_Mutation	CSF_PI_Mutation_Coding	Plasma_NRTI_NNRTI_Mutation	Plasma_NRTI_NNRTI_Mutation_Coding	Plasma_PI_Mutation	Plasma_PI_Mutation_Coding	Race	SubstanceUse	poly_by_cannabis
1	4	44	Male	0	0	0	0	0	0	0	1	24	0	Negative	Negative	Negative	Positive	Negative	1	Negative	1	Negative	ND	0	ND	0	ND	0	ND	0	White	TRUE	Single drug use
2	6	56	Female	0	0	0	0	1	0	0	0	17	0	Negative	Negative	Negative	Positive	Positive	2	Positive	0	Negative	ND	0	ND	0	ND	0	ND	0	Black	TRUE	Positive_without_cannabis
3	28	42	Male	0	0	0	0	1	0	0	0	NA	NA	Positive	Positive	Positive	Negative	Negative	3	Positive	0	Negative	ND	0	ND	0	ND	0	ND	0	Black	TRUE	Positive_with_cannabis
4	49	44	Male	0	0	0	0	0	0	0	1	34	1	Positive	Negative	Positive	Positive	Positive	4	Positive	0	Negative	ND	0	ND	0	ND	0	ND	0	White	TRUE	Positive_with_cannabis
5	70	39	Male	0	0	0	0	0	0	0	1	22	0	Negative	Negative	Negative	Negative	Negative	0	Negative	0	Negative	ND	0	ND	0	ND	0	ND	0	White	FALSE	No drug use
6	74	32	Male	1	0	0	0	0	0	0	0	27	0	Positive	Negative	Positive	Positive	Negative	3	Positive	0	Negative	ND	0	ND	0	ND	0	ND	0	MultiRacial	TRUE	Positive_with_cannabis
7	80	48	Male	0	0	0	0	0	0	0	1	36	0	Positive	Negative	Negative	Positive	Negative	2	Positive	0	Negative	ND	0	ND	0	ND	0	ND	0	White	TRUE	Positive_with_cannabis
8	82	44	Male	0	0	0	0	1	0	0	0	14	0	Positive	Negative	Positive	Negative	Positive	3	Positive	0	Negative	ND	0	ND	0	ND	0	ND	0	Black	TRUE	Positive_with_cannabis
9	87	48	Male	0	0	0	0	0	0	0	1	25	0	Positive	Negative	Negative	Positive	Positive	3	Positive	0	Negative	ND	0	ND	0	ND	0	ND	0	White	TRUE	Positive_with_cannabis
10	100	44	Male	0	0	0	0	1	0	0	0	35	0	Positive	Negative	Negative	Negative	Negative	1	Negative	0	Negative	ND	0	ND	0	ND	0	ND	0	Black	TRUE	Single drug use
11	101	54	Male	0	0	0	0	0	0	0	1	18	0	Positive	Negative	Negative	Positive	Positive	3	Positive	0	Negative	ND	0	ND	0	ND	0	ND	0	White	TRUE	Positive_with_cannabis
12	106	33	Male	0	0	0	0	0	0	0	1	22	0	Negative	Negative	Negative	Positive	Positive	2	Positive	1	Negative	ND	0	ND	0	ND	0	ND	0	White	TRUE	Positive_without_cannabis
13	109	34	Male	1	0	0	0	0	0	0	0	29	0	Positive	Positive	Negative	Positive	Negative	3	Positive	0	Negative	ND	0	ND	0	ND	0	ND	0	MultiRacial	TRUE	Positive_with_cannabis
14	110	55	Male	0	0	0	0	0	0	0	1	33	0	Negative	Negative	Negative	Positive	Positive	2	Positive	0	Negative	ND	0	ND	0	ND	0	ND	0	White	TRUE	Positive_without_cannabis
15	116	48	Male	0	0	0	0	1	0	0	0	28	0	Positive	Negative	Negative	Negative	Negative	1	Negative	0	Negative	ND	0	ND	0	ND	0	ND	0	Black	TRUE	Single drug use
16	136	58	Male	0	0	0	0	0	0	0	1	27	0	Positive	Negative	Negative	Positive	Positive	3	Positive	0	Negative	ND	0	ND	0	ND	0	ND	0	White	TRUE	Positive_with_cannabis
17	144	47	Male	1	0	0	0	0	0	0	0	26	0	Negative	Negative	Negative	Positive	Negative	1	Negative	0	Negative	ND	0	ND	0	ND	0	ND	0	MultiRacial	TRUE	Single drug use
18	206	62	Female	1	0	0	0	0	0	0	0	29	0	Negative	Negative	Negative	Negative	Negative	0	Negative	0	Negative	ND	0	ND	0	ND	0	ND	0	MultiRacial	FALSE	No drug use
19	213	31	Male	1	0	0	0	0	0	0	0	18	1	Negative	Positive	Negative	Negative	Negative	1	Negative	0	Negative	ND	0	ND	0	ND	0	ND	0	MultiRacial	TRUE	Single drug use
20	305	39	Male	0	0	0	0	0	0	0	1	32	0	Negative	Negative	Negative	Positive	Negative	1	Negative	0	Negative	ND	0	ND	0	ND	0	ND	0	White	TRUE	Single drug use
21	376	39	Male	0	0	0	0	0	0	0	1	28	1	Negative	Negative	Negative	Negative	Negative	0	Negative	0	Negative	ND	0	ND	0	ND	0	ND	0	White	FALSE	No drug use
22	386	37	Male	0	0	0	0	0	0	0	1	34	1	Positive	Positive	Negative	Negative	Positive	3	Positive	1	Negative	ND	0	ND	0	ND	0	ND	0	White	TRUE	Positive_with_cannabis
23	404	49	Male	0	0	0	0	1	0	0	0	31	1	Negative	Negative	Negative	Positive	Positive	2	Positive	0	Negative	ND	0	ND	0	ND	0	ND	0	Black	TRUE	Positive_without_cannabis
24	430	31	Male	0	0	0	0	1	0	0	0	26	0	Positive	Negative	Negative	Negative	Negative	1	Negative	0	Negative	ND	0	ND	0	ND	0	ND	0	Black	TRUE	Single drug use
25	432	41	Male	0	0	0	0	0	0	0	1	21	1	Positive	Negative	Positive	Positive	Positive	4	Positive	0	Negative	ND	0	ND	0	ND	0	ND	0	White	TRUE	Positive_with_cannabis
26	434	42	Male	0	0	0	0	1	0	0	0	12	1	Positive	Negative	Positive	Negative	Positive	4	Positive	1	Negative	ND	0	ND	0	ND	0	ND	0	Black	TRUE	Positive_with_cannabis
27	447	35	Male	0	0	0	0	0	0	0	1	19	0	Positive	Negative	Positive	Negative	Negative	2	Positive	0	Negative	ND	0	ND	0	ND	0	ND	0	White	TRUE	Positive_with_cannabis
28	455	39	Male	0	0	0	0	1	0	0	0	26	0	Positive	Negative	Positive	Positive	Negative	3	Positive	0	Negative	ND	0	ND	0	ND	0	ND	0	Black	TRUE	Positive_with_cannabis
29	461	44	Male	0	0	0	0	0	0	0	1	10	0	Positive	Negative	Positive	Negative	Positive	3	Positive	1	Negative	ND	0	ND	0	ND	0	ND	0	White	TRUE	Positive_with_cannabis
30	465	37	Male	0	0	0	0	0	0	0	1	23	0	Positive	Negative	Negative	Positive	Negative	2	Positive	1	Negative	ND	0	ND	0	ND	0	ND	0	White	TRUE	Positive_with_cannabis
31	469	50	Female	0	0	0	0	1	0	0	0	9	0	Positive	Negative	Positive	Negative	Positive	3	Positive	0	Negative	ND	0	ND	0	ND	0	ND	0	Black	TRUE	Positive_with_cannabis
32	477	57	Male	0	0	0	0	0	0	0	1	34	0	Positive	Positive	Negative	Positive	Negative	3	Positive	1	Negative	ND	0	ND	0	ND	0	ND	0	White	TRUE	Positive_with_cannabis
33	478	37	Male	0	0	0	0	0	0	0	1	31	0	Negative	Negative	Negative	Negative	Positive	2	Positive	1	Negative	ND	0	ND	0	ND	0	ND	0	White	TRUE	Positive_without_cannabis
34	499	50	Female	0	0	0	0	0	0	0	1	23	1	Positive	Negative	Negative	Positive	Positive	3	Positive	0	Negative	ND	0	ND	0	ND	0	ND	0	White	TRUE	Positive_with_cannabis
35	507	33	Male	0	0	0	0	0	0	0	1	22	0	Positive	Negative	Positive	Positive	Positive	4	Positive	0	Negative	ND	0	ND	0	ND	0	ND	0	White	TRUE	Positive_with_cannabis
36	511	44	Female	0	0	0	0	0	0	0	1	20	0	Positive	Negative	Positive	Positive	Negative	3	Positive	0	Negative	ND	0	ND	0	ND	0	ND	0	White	TRUE	Positive_with_cannabis
37	522	57	Male	0	0	0	0	0	0	0	1	24	0	Positive	Negative	Positive	Positive	Positive	4	Positive	0	Negative	ND	0	ND	0	ND	0	ND	0	White	TRUE	Positive_with_cannabis
38	526	46	Male	0	0	0	0	0	0	0	1	34	0	Negative	Negative	Negative	Positive	Negative	1	Negative	0	Negative	ND	0	ND	0	ND	0	ND	0	White	TRUE	Single drug use
39	527	31	Male	0	0	0	0	0	0	0	1	23	0	Positive	Negative	Positive	Negative	Negative	2	Positive	0	Negative	ND	0	ND	0	ND	0	ND	0	White	TRUE	Positive_with_cannabis
40	529	45	Male	0	0	0	0	0	0	0	1	20	1	Positive	Negative	Negative	Positive	Positive	3	Positive	0	Negative	ND	0	ND	0	ND	0	ND	0	White	TRUE	Positive_with_cannabis
41	532	47	Male	0	0	0	0	0	0	0	1	13	0	Positive	Negative	Positive	Positive	Negative	3	Positive	1	Negative	ND	0	ND	0	ND	0	ND	0	White	TRUE	Positive_with_cannabis
42	534	58	Male	0	0	0	0	0	0	0	1	19	0	Positive	Negative	Negative	Negative	Negative	1	Negative	0	Negative	ND	0	ND	0	ND	0	ND	0	White	TRUE	Single drug use
43	536	39	Male	0	0	0	0	0	0	0	1	12	1	Positive	Positive	Positive	Positive	Positive	6	Positive	0	Negative	ND	0	ND	0	ND	0	ND	0	White	TRUE	Positive_with_cannabis
44	546	42	Male	0	0	0	0	1	0	0	0	23	0	Positive	Negative	Positive	Negative	Negative	2	Positive	1	Negative	ND	0	ND	0	ND	0	ND	0	Black	TRUE	Positive_with_cannabis
45	554	38	Male	0	0	0	0	1	0	0	0	22	0	Positive	Negative	Positive	Positive	Negative	3	Positive	1	Negative	ND	0	ND	0	ND	0	ND	0	Black	TRUE	Positive_with_cannabis
46	556	24	Male	0	0	0	0	0	0	0	1	19	1	Positive	Positive	Positive	Positive	Positive	5	Positive	0	Negative	ND	0	ND	0	ND	0	ND	0	White	TRUE	Positive_with_cannabis
47	558	44	Male	0	0	0	0	1	0	0	0	27	0	Negative	Negative	Positive	Negative	Negative	1	Negative	0	Negative	ND	0	ND	0	ND	0	ND	0	Black	TRUE	Single drug use
48	574	55	Male	0	0	0	0	1	0	0	0	26	1	Positive	Negative	Negative	Negative	Negative	2	Positive	0	Negative	ND	0	ND	0	ND	0	ND	0	Black	TRUE	Positive_with_cannabis
49	599	46	Male	0	0	0	0	1	0	0	0	23	1	Negative	Negative	Negative	Positive	Negative	1	Negative	0	Negative	ND	0	ND	0	ND	0	ND	0	Black	TRUE	Single drug use
50	604	49	Male	0	0	0	0	0	0	0	1	21	0	Positive	Negative	Negative	Negative	Negative	1	Negative	1	Negative	ND	0	ND	0	ND	0	ND	0	White	TRUE	Single drug use
51	628	41	Male	1	0	0	0	0	0	0	0	29	1	Positive	Negative	Positive	Positive	Positive	4	Positive	1	Negative	ND	0	ND	0	ND	0	ND	0	MultiRacial	TRUE	Positive_with_cannabis
52	630	55	Male	0	0	0	0	1	0	0	0	12	1	Negative	Positive	Positive	Positive	Positive	4	Positive	0	Negative	ND	0	ND	0	ND	0	ND	0	Black	TRUE	Positive_without_cannabis
53	637	38	Male	1	0	0	0	0	0	0	0	25	0	Negative	Negative	Positive	Negative	Positive	2	Positive	1	Negative	ND	0	ND	0	ND	0	ND	0	MultiRacial	TRUE	Positive_without_cannabis
54	645	39	Male	1	0	0	0	0	0	0	0	22	1	Negative	Negative	Positive	Positive	Positive	3	Positive	0	Negative	ND	0	ND	0	ND	0	ND	0	MultiRacial	TRUE	Positive_without_cannabis
55	647	39	Male	1	0	0	0	0	0	0	0	33	0	Positive	Negative	Negative	Negative	Negative	1	Negative	1	Negative	ND	0	ND	0	ND	0	ND	0	MultiRacial	TRUE	Single drug use
56	648	41	Male	1	0	0	0	0	0	0	0	22	0	Positive	Positive	Negative	Negative	Negative	2	Positive	0	Negative	ND	0	ND	0	ND	0	ND	0	MultiRacial	TRUE	Positive_with_cannabis
57	649	47	Male	0	0	0	0	1	0	0	0	30	0	Negative	Negative	Negative	Negative	Negative	0	Negative	0	Negative	ND	0	ND	0	ND	0	ND	0	Black	FALSE	No drug use
58	651	47	Female	1	0	0	0	0	0	0	0	33	0	Positive	Negative	Positive	Positive	Positive	4	Positive	0	Negative	ND	0	ND	0	ND	0	ND	0	MultiRacial	TRUE	Positive_with_cannabis
59	680	57	Male	0	0	0	0	0	0	0	1	32	1	Positive	Negative	Positive	Negative	Positive	3	Positive	1	Positive	M41? / T215?	2	L63?	1	M41? / T215?	2	L63P	1	White	TRUE	Positive_with_cannabis
60	686	51	Male	0	0	0	0	0	0	0	1	34	0	Positive	Negative	Negative	Positive	Negative	2	Positive	0	Negative	ND	0	ND	0	ND	0	ND	0	White	TRUE	Positive_with_cannabis
61	690	49	Female	0	0	0	0	0	0	0	1	35	0	Positive	Negative	Negative	Negative	Negative	1	Negative	0	Negative	ND	0	ND	0	ND	0	ND	0	White	TRUE	Single drug use
62	703	53	Male	1	0	0	0	0	0	0	0	32	1	Negative	Negative	Negative	Negative	Positive	1	Negative	1	Negative	ND	0	ND	0	ND	0	ND	0	MultiRacial	TRUE	Single drug use
63	714	40	Female	1	0	0	0	0	0	0	0	31	0	Negative	Negative	Negative	Negative	Negative	0	Negative	0	Negative	ND	0	ND	0	ND	0	ND	0	MultiRacial	FALSE	No drug use
64	736	39	Male	0	0	0	0	1	0	0	0	22	0	Positive	Negative	Positive	Negative	Positive	3	Positive	0	Negative	ND	0	ND	0	ND	0	ND	0	Black	TRUE	Positive_with_cannabis
65	741	49	Male	0	0	0	0	1	0	0	0	22	1	Positive	Negative	Positive	Negative	Positive	3	Positive	0	Negative	ND	0	ND	0	ND	0	ND	0	Black	TRUE	Positive_with_cannabis
66	742	37	Male	0	0	0	0	0	0	0	1	25	0	Negative	Negative	Negative	Negative	Negative	0	Negative	0	Negative	ND	0	ND	0	ND	0	ND	0	White	FALSE	No drug use
67	751	42	Male	1	0	0	0	0	0	0	0	25	1	Positive	Positive	Negative	Positive	Positive	4	Positive	0	Negative	ND	0	ND	0	ND	0	ND	0	MultiRacial	TRUE	Positive_with_cannabis
68	785	56	Male	0	0	0	0	0	0	0	1	32	0	Negative	Negative	Negative	Negative	Negative	0	Negative	0	Negative	ND	0	ND	0	ND	0	ND	0	White	FALSE	No drug use
69	814	41	Male	0	0	0	0	1	0	0	0	24	0	Positive	Negative	Positive	Negative	Negative	3	Positive	0	Negative	ND	0	ND	0	ND	0	ND	0	Black	TRUE	Positive_with_cannabis
70	915	50	Male	1	0	0	0	0	0	0	0	20	0	Positive	Negative	Negative	Negative	Negative	1	Negative	0	Negative	ND	0	ND	0	ND	0	ND	0	MultiRacial	TRUE	Single drug use
71	999	42	Male	0	0	0	0	0	0	0	1	22	1	Positive	Positive	Positive	Negative	Positive	4	Positive	0	Negative	ND	0	ND	0	ND	0	ND	0	White	TRUE	Positive_with_cannabis
72	1036	27	Male	1	0	0	0	0	0	0	0	22	1	Positive	Negative	Negative	Negative	Negative	1	Negative	1	Negative	ND	0	ND	0	ND	0	ND	0	MultiRacial	TRUE	Single drug use
73	1095	51	Male	0	0	0	0	0	0	0	1	NA	0	Positive	Positive	Negative	Negative	Positive	3	Positive	1	Negative	ND	0	ND	0	ND	0	ND	0	White	TRUE	Positive_with_cannabis
74	1330	46	Male	1	0	0	0	0	0	0	0	25	1	Negative	Negative	Positive	Positive	Positive	3	Positive	0	Negative	ND	0	ND	0	ND	0	ND	0	MultiRacial	TRUE	Positive_without_cannabis
75	1346	43	Male	1	0	0	0	0	0	0	0	30	1	Negative	Negative	Negative	Positive	Negative	1	Negative	1	Negative	ND	0	ND	0	ND	0	ND	0	MultiRacial	TRUE	Single drug use
76	1367	37	Male	0	0	0	0	0	0	0	1	32	0	Negative	Negative	Negative	Negative	Negative	0	Negative	0	Negative	ND	0	ND	0	ND	0	ND	0	White	FALSE	No drug use
77	1373	42	Male	0	0	0	0	0	1	0	0	35	1	Negative	Negative	Negative	Negative	Negative	0	Negative	0	Negative	ND	0	ND	0	ND	0	ND	0	Native_American	FALSE	No drug use
78	1383	53	Female	0	0	0	0	0	0	0	1	26	0	Positive	Negative	Positive	Negative	Negative	2	Positive	0	Negative	ND	0	ND	0	ND	0	ND	0	White	TRUE	Positive_with_cannabis
79	1386	45	Male	0	0	0	0	0	0	0	1	34	0	Positive	Negative	Negative	Negative	Negative	1	Negative	0	Negative	ND	0	ND	0	ND	0	ND	0	White	TRUE	Single drug use
80	1390	50	Male	0	0	0	0	0	0	0	1	30	0	Negative	Negative	Negative	Negative	Negative	0	Negative	0	Negative	ND	0	ND	0	ND	0	ND	0	White	FALSE	No drug use
81	1396	50	Male	0	0	0	0	0	0	0	1	28	1	Negative	Positive	Negative	Negative	Negative	1	Negative	0	Negative	ND	0	ND	0	ND	0	ND	0	White	TRUE	Single drug use
82	1400	35	Male	0	0	0	0	1	0	0	0	35	1	Negative	Positive	Positive	Negative	Negative	2	Positive	0	Negative	ND	0	ND	0	ND	0	ND	0	Black	TRUE	Positive_without_cannabis
83	1410	53	Female	0	0	0	0	1	0	0	0	20	0	Negative	Negative	Positive	Negative	Positive	2	Positive	0	Negative	ND	0	ND	0	ND	0	ND	0	Black	TRUE	Positive_without_cannabis
84	1414	49	Male	0	0	0	0	0	0	0	1	22	0	Negative	Negative	Negative	Negative	Positive	1	Negative	0	Negative	ND	0	ND	0	ND	0	ND	0	White	TRUE	Single drug use
85	1429	39	Male	0	0	0	0	1	0	0	0	24	0	Negative	Positive	Positive	Negative	Negative	2	Positive	0	Negative	ND	0	ND	0	ND	0	ND	0	Black	TRUE	Positive_without_cannabis
86	1434	45	Male	0	0	0	0	0	0	0	1	17	0	Positive	Negative	Negative	Negative	Negative	1	Negative	1	Negative	ND	0	ND	0	ND	0	ND	0	White	TRUE	Single drug use
87	1436	44	Female	1	0	0	0	0	0	0	0	26	0	Negative	Negative	Negative	Positive	Positive	2	Positive	0	Negative	ND	0	ND	0	ND	0	ND	0	MultiRacial	TRUE	Positive_without_cannabis
88	1445	51	Male	1	0	0	0	0	0	0	0	30	0	Negative	Negative	Negative	Negative	Negative	0	Negative	0	Negative	ND	0	ND	0	ND	0	ND	0	MultiRacial	FALSE	No drug use
89	1461	34	Male	1	0	0	0	0	0	0	0	29	0	Positive	Negative	Negative	Positive	Positive	3	Positive	0	Negative	ND	0	ND	0	ND	0	ND	0	MultiRacial	TRUE	Positive_with_cannabis
90	1481	58	Male	1	0	0	0	0	0	0	0	20	0	Positive	Negative	Positive	Negative	Negative	2	Positive	1	Negative	ND	0	ND	0	ND	0	ND	0	MultiRacial	TRUE	Positive_with_cannabis
91	1483	56	Male	1	0	0	0	0	0	0	0	19	1	Positive	Negative	Positive	Negative	Negative	2	Positive	0	Negative	ND	0	ND	0	ND	0	ND	0	MultiRacial	TRUE	Positive_with_cannabis
92	1484	40	Female	1	0	0	0	0	0	0	0	27	0	Positive	Negative	Negative	Positive	Negative	2	Positive	0	Negative	ND	0	ND	0	ND	0	ND	0	MultiRacial	TRUE	Positive_with_cannabis
93	1492	52	Male	1	0	0	0	0	0	0	0	19	1	Positive	Negative	Positive	Negative	Positive	4	Positive	0	Negative	ND	0	ND	0	ND	0	ND	0	MultiRacial	TRUE	Positive_with_cannabis
94	1500	52	Male	0	0	0	0	1	0	0	0	34	1	Positive	Negative	Positive	Negative	Positive	3	Positive	1	Negative	ND	0	ND	0	ND	0	ND	0	Black	TRUE	Positive_with_cannabis
95	1502	64	Male	0	0	0	0	0	0	0	1	28	1	Negative	Negative	Negative	Negative	Negative	0	Negative	0	Negative	ND	0	ND	0	ND	0	ND	0	White	FALSE	No drug use
96	1550	59	Male	0	0	0	0	0	0	0	1	35	0	Positive	Negative	Negative	Positive	Positive	3	Positive	0	Negative	ND	0	ND	0	ND	0	ND	0	White	TRUE	Positive_with_cannabis
97	1563	40	Male	0	0	0	0	0	0	0	1	17	0	Positive	Negative	Negative	Negative	Negative	1	Negative	0	Negative	ND	0	ND	0	ND	0	ND	0	White	TRUE	Single drug use
98	1627	53	Female	0	0	0	0	1	0	0	0	28	1	Negative	Negative	Negative	Negative	Negative	0	Negative	1	Negative	ND	0	ND	0	ND	0	ND	0	Black	FALSE	No drug use
99	1652	41	Male	1	0	0	0	0	0	0	0	23	0	Positive	Negative	Positive	Positive	Negative	3	Positive	0	Negative	ND	0	ND	0	ND	0	ND	0	MultiRacial	TRUE	Positive_with_cannabis
100	1653	37	Female	0	0	0	0	1	0	0	0	25	0	Negative	Negative	Negative	Negative	Negative	0	Negative	0	Negative	ND	0	ND	0	ND	0	ND	0	Black	FALSE	No drug use
101	1654	53	Female	0	0	0	0	0	0	0	1	30	0	Positive	Negative	Negative	Positive	Negative	2	Positive	0	Negative	ND	0	ND	0	ND	0	ND	0	White	TRUE	Positive_with_cannabis
102	1662	60	Male	0	0	0	0	1	0	0	0	31	0	Negative	Negative	Negative	Negative	Positive	1	Negative	1	Negative	ND	0	ND	0	ND	0	ND	0	Black	TRUE	Single drug use
103	1668	45	Female	0	0	0	0	0	0	0	1	29	0	Negative	Negative	Negative	Positive	Positive	2	Positive	0	Negative	ND	0	ND	0	ND	0	ND	0	White	TRUE	Positive_without_cannabis
104	1671	38	Male	0	0	0	0	1	0	0	0	18	0	Positive	Negative	Positive	Positive	Negative	3	Positive	0	Negative	ND	0	ND	0	ND	0	ND	0	Black	TRUE	Positive_with_cannabis
105	1677	46	Male	1	0	0	0	0	0	0	0	13	0	Negative	Negative	Negative	Positive	Positive	2	Positive	0	Negative	ND	0	ND	0	ND	0	ND	0	MultiRacial	TRUE	Positive_without_cannabis
106	1718	71	Male	0	0	0	0	0	0	0	1	22	0	Positive	Negative	Negative	Negative	Positive	2	Positive	0	Negative	ND	0	ND	0	ND	0	ND	0	White	TRUE	Positive_with_cannabis
107	1746	41	Male	0	0	0	0	0	0	0	1	31	0	Positive	Positive	Positive	Positive	Positive	5	Positive	0	Negative	ND	0	ND	0	ND	0	ND	0	White	TRUE	Positive_with_cannabis
108	1760	45	Male	0	0	0	0	0	0	0	1	29	0	Negative	Negative	Negative	Negative	Negative	0	Negative	0	Negative	ND	0	ND	0	ND	0	ND	0	White	FALSE	No drug use
109	1761	49	Male	1	0	0	0	0	0	0	0	35	0	Positive	Negative	Negative	Positive	Negative	2	Positive	0	Negative	ND	0	ND	0	ND	0	ND	0	MultiRacial	TRUE	Positive_with_cannabis
110	1762	41	Male	0	0	0	0	0	0	0	1	37	0	Negative	Negative	Negative	Positive	Positive	2	Positive	0	Negative	ND	0	ND	0	ND	0	ND	0	White	TRUE	Positive_without_cannabis
111	1769	43	Male	0	0	0	0	1	0	0	0	29	0	Positive	Positive	Positive	Negative	Negative	3	Positive	0	Negative	ND	0	ND	0	ND	0	ND	0	Black	TRUE	Positive_with_cannabis
112	1783	64	Male	0	0	0	0	1	0	0	0	6	0	Negative	Negative	Positive	Negative	Negative	1	Negative	0	Negative	ND	0	ND	0	ND	0	ND	0	Black	TRUE	Single drug use
113	1814	55	Male	0	0	0	0	0	0	0	1	30	0	Positive	Positive	Negative	Negative	Positive	3	Positive	0	Negative	ND	0	ND	0	ND	0	ND	0	White	TRUE	Positive_with_cannabis
114	1823	39	Male	1	0	0	0	0	0	0	0	18	0	Positive	Negative	Positive	Negative	Positive	3	Positive	0	Negative	ND	0	ND	0	ND	0	ND	0	MultiRacial	TRUE	Positive_with_cannabis
115	1845	43	Male	0	0	0	0	0	0	0	1	23	0	Positive	Negative	Negative	Negative	Negative	1	Negative	0	Negative	ND	0	ND	0	ND	0	ND	0	White	TRUE	Single drug use
116	1853	50	Male	0	0	0	0	1	0	0	0	27	0	Positive	Negative	Positive	Negative	Negative	2	Positive	0	Negative	ND	0	ND	0	ND	0	ND	0	Black	TRUE	Positive_with_cannabis
117	1854	38	Male	1	0	0	0	0	0	0	0	22	0	Positive	Negative	Positive	Negative	Positive	3	Positive	0	Negative	ND	0	ND	0	ND	0	ND	0	MultiRacial	TRUE	Positive_with_cannabis
118	1873	58	Male	0	0	0	0	0	0	0	1	18	0	Positive	Negative	Negative	Negative	Negative	1	Negative	0	Negative	ND	0	ND	0	ND	0	ND	0	White	TRUE	Single drug use
119	1878	56	Male	0	0	0	0	0	0	0	1	27	0	Negative	Negative	Negative	Negative	Negative	0	Negative	0	Negative	ND	0	ND	0	ND	0	ND	0	White	FALSE	No drug use
120	1894	37	Male	1	0	0	0	0	0	0	0	NA	0	Negative	Negative	Positive	Positive	Negative	2	Positive	0	Negative	ND	0	ND	0	ND	0	ND	0	MultiRacial	TRUE	Positive_without_cannabis
121	1904	40	Male	1	0	0	0	0	0	0	0	25	1	Negative	Negative	Negative	Negative	Positive	1	Negative	0	Negative	ND	0	ND	0	ND	0	ND	0	MultiRacial	TRUE	Single drug use
122	1909	53	Male	0	0	0	0	0	0	0	1	33	0	Positive	Negative	Negative	Positive	Positive	3	Positive	1	Negative	ND	0	ND	0	ND	0	ND	0	White	TRUE	Positive_with_cannabis
123	1936	34	Male	1	0	0	0	0	0	0	0	24	0	Negative	Negative	Negative	Negative	Negative	0	Negative	0	Negative	ND	0	ND	0	ND	0	ND	0	MultiRacial	FALSE	No drug use
124	1942	58	Male	0	0	0	0	1	0	0	0	8	0	Negative	Negative	Negative	Negative	Negative	0	Negative	0	Negative	ND	0	ND	0	ND	0	ND	0	Black	FALSE	No drug use
125	1945	41	Female	1	0	0	0	0	0	0	0	18	0	Negative	Negative	Negative	Positive	Positive	2	Positive	1	Negative	ND	0	ND	0	ND	0	ND	0	MultiRacial	TRUE	Positive_without_cannabis
126	1948	41	Male	0	0	0	0	0	0	0	1	27	0	Negative	Negative	Negative	Positive	Negative	1	Negative	0	Negative	ND	0	ND	0	ND	0	ND	0	White	TRUE	Single drug use
127	1958	48	Male	0	0	0	0	0	0	0	1	36	0	Negative	Negative	Negative	Negative	Negative	0	Negative	0	Negative	ND	0	ND	0	ND	0	ND	0	White	FALSE	No drug use
128	1962	49	Male	0	0	0	0	0	0	0	1	33	0	Positive	Negative	Negative	Positive	Positive	3	Positive	0	Negative	ND	0	ND	0	ND	0	ND	0	White	TRUE	Positive_with_cannabis
129	1964	54	Male	0	0	0	0	0	0	0	1	35	0	Positive	Negative	Negative	Negative	Negative	1	Negative	0	Negative	ND	0	ND	0	ND	0	ND	0	White	TRUE	Single drug use
130	1981	40	Male	0	0	0	0	0	0	0	1	30	0	Positive	Negative	Positive	Positive	Positive	4	Positive	1	Negative	ND	0	ND	0	ND	0	ND	0	White	TRUE	Positive_with_cannabis
131	1986	60	Male	0	0	0	0	0	0	0	1	26	0	Negative	Positive	Negative	Negative	Positive	2	Positive	0	Negative	ND	0	ND	0	ND	0	ND	0	White	TRUE	Positive_without_cannabis
132	1987	52	Male	1	0	0	0	0	0	0	0	33	0	Negative	Negative	Positive	Negative	Negative	1	Negative	0	Negative	ND	0	ND	0	ND	0	ND	0	MultiRacial	TRUE	Single drug use
133	1996	41	Female	1	0	0	0	0	0	0	0	25	0	Negative	Negative	Negative	Negative	Positive	1	Negative	0	Negative	ND	0	ND	0	ND	0	ND	0	MultiRacial	TRUE	Single drug use
134	2003	57	Female	0	0	0	0	1	0	0	0	6	1	Positive	Negative	Positive	Positive	Negative	3	Positive	0	Negative	ND	0	ND	0	ND	0	ND	0	Black	TRUE	Positive_with_cannabis
135	2006	36	Male	0	0	0	0	1	0	0	0	27	0	Positive	Negative	Positive	Positive	Positive	4	Positive	1	Negative	ND	0	ND	0	ND	0	ND	0	Black	TRUE	Positive_with_cannabis
136	2017	44	Male	0	0	0	0	0	0	0	1	31	0	Positive	Positive	Negative	Positive	Negative	3	Positive	1	Negative	ND	0	ND	0	ND	0	ND	0	White	TRUE	Positive_with_cannabis
137	2036	46	Male	0	0	0	0	0	0	0	1	35	0	Negative	Negative	Negative	Negative	Negative	0	Negative	0	Negative	ND	0	ND	0	ND	0	ND	0	White	FALSE	No drug use
138	2041	42	Female	1	0	0	0	0	0	0	0	24	1	Negative	Negative	Positive	Positive	Positive	3	Positive	1	Negative	ND	0	ND	0	ND	0	ND	0	MultiRacial	TRUE	Positive_without_cannabis
139	2061	33	Male	0	0	0	0	0	0	0	1	NA	1	Positive	Negative	Negative	Positive	Negative	2	Positive	0	Negative	ND	0	ND	0	ND	0	ND	0	White	TRUE	Positive_with_cannabis
140	2062	52	Female	0	0	0	0	0	0	0	1	NA	0	Negative	Negative	Negative	Negative	Negative	0	Negative	0	Negative	ND	0	ND	0	ND	0	ND	0	White	FALSE	No drug use
141	2065	44	Male	0	0	0	0	1	0	0	0	35	0	Positive	Negative	Negative	Negative	Negative	1	Negative	0	Negative	ND	0	ND	0	ND	0	ND	0	Black	TRUE	Single drug use
142	2072	54	Female	1	0	0	0	0	0	0	0	25	1	Positive	Negative	Positive	Negative	Negative	2	Positive	0	Negative	ND	0	ND	0	ND	0	ND	0	MultiRacial	TRUE	Positive_with_cannabis
143	2080	50	Male	0	0	0	0	0	0	0	1	32	1	Positive	Negative	Negative	Positive	Negative	2	Positive	0	Negative	ND	0	ND	0	ND	0	ND	0	White	TRUE	Positive_with_cannabis
144	2087	45	Male	0	0	0	0	0	0	0	1	23	0	Positive	Negative	Negative	Positive	Negative	2	Positive	0	Negative	ND	0	ND	0	ND	0	ND	0	White	TRUE	Positive_with_cannabis
145	2096	43	Male	1	0	0	0	0	0	0	0	17	0	Negative	Negative	Positive	Negative	Positive	3	Positive	0	Negative	ND	0	ND	0	ND	0	ND	0	MultiRacial	TRUE	Positive_without_cannabis
146	2103	53	Male	0	0	0	0	1	0	0	0	25	1	Positive	Negative	Positive	Negative	Negative	2	Positive	0	Negative	ND	0	ND	0	ND	0	ND	0	Black	TRUE	Positive_with_cannabis
147	2109	46	Male	0	0	0	0	0	0	0	1	13	1	Negative	Negative	Positive	Negative	Positive	2	Positive	0	Negative	ND	0	ND	0	ND	0	ND	0	White	TRUE	Positive_without_cannabis
148	2116	53	Male	1	0	0	0	0	0	0	0	31	0	Positive	Negative	Negative	Negative	Negative	1	Negative	0	Negative	ND	0	ND	0	ND	0	ND	0	MultiRacial	TRUE	Single drug use
149	2117	64	Male	0	0	0	0	0	0	0	1	24	0	Negative	Negative	Negative	Negative	Positive	1	Negative	0	Negative	ND	0	ND	0	ND	0	ND	0	White	TRUE	Single drug use
150	2126	45	Female	1	0	0	0	0	0	0	0	31	1	Negative	Negative	Positive	Positive	Positive	3	Positive	0	Negative	ND	0	ND	0	ND	0	ND	0	MultiRacial	TRUE	Positive_without_cannabis
151	2166	43	Male	1	0	0	0	0	0	0	0	20	0	Positive	Negative	Positive	Negative	Negative	2	Positive	0	Negative	ND	0	ND	0	ND	0	ND	0	MultiRacial	TRUE	Positive_with_cannabis
152	2173	54	Male	0	0	0	0	0	0	0	1	23	0	Positive	Negative	Negative	Positive	Negative	2	Positive	0	Negative	ND	0	ND	0	ND	0	ND	0	White	TRUE	Positive_with_cannabis
153	2176	52	Male	1	0	0	0	0	0	0	0	26	1	Positive	Positive	Positive	Negative	Positive	4	Positive	0	Negative	ND	0	ND	0	ND	0	ND	0	MultiRacial	TRUE	Positive_with_cannabis
154	2188	55	Male	0	0	0	1	0	0	0	0	33	0	Positive	Negative	Negative	Negative	Positive	2	Positive	0	Negative	ND	0	ND	0	ND	0	ND	0	Asian	TRUE	Positive_with_cannabis
155	2190	41	Male	0	0	0	0	1	0	0	0	25	0	Positive	Negative	Negative	Negative	Negative	2	Positive	0	Negative	ND	0	ND	0	ND	0	ND	0	Black	TRUE	Positive_with_cannabis
156	2206	50	Female	0	0	0	0	1	0	0	0	17	0	Positive	Negative	Positive	Positive	Negative	3	Positive	0	Negative	ND	0	ND	0	ND	0	ND	0	Black	TRUE	Positive_with_cannabis
157	2219	40	Female	0	0	0	0	1	0	0	0	24	0	Positive	Negative	Negative	Negative	Negative	1	Negative	0	Negative	ND	0	ND	0	ND	0	ND	0	Black	TRUE	Single drug use
158	2231	42	Female	0	0	0	0	1	0	0	0	28	0	Positive	Negative	Negative	Negative	Negative	1	Negative	0	Negative	ND	0	ND	0	ND	0	ND	0	Black	TRUE	Single drug use
159	2232	49	Female	0	0	0	0	1	0	0	0	19	0	Negative	Positive	Positive	Negative	Negative	2	Positive	0	Negative	ND	0	ND	0	ND	0	ND	0	Black	TRUE	Positive_without_cannabis
160	2250	55	Male	0	0	0	0	0	0	0	1	26	0	Negative	Negative	Negative	Negative	Negative	0	Negative	0	Negative	ND	0	ND	0	ND	0	ND	0	White	FALSE	No drug use
161	2251	42	Male	0	0	0	0	1	0	0	0	25	0	Negative	Negative	Positive	Negative	Negative	1	Negative	1	Negative	ND	0	ND	0	ND	0	ND	0	Black	TRUE	Single drug use
162	2267	58	Male	0	0	0	0	0	0	0	1	33	0	Negative	Negative	Negative	Positive	Positive	2	Positive	0	Negative	ND	0	ND	0	ND	0	ND	0	White	TRUE	Positive_without_cannabis
163	2268	52	Female	0	0	0	0	0	0	0	1	37	1	Positive	Negative	Positive	Negative	Negative	2	Positive	1	Negative	ND	0	ND	0	ND	0	ND	0	White	TRUE	Positive_with_cannabis
164	2270	48	Female	0	0	0	0	1	0	0	0	30	0	Positive	Negative	Positive	Positive	Positive	4	Positive	1	Negative	ND	0	ND	0	ND	0	ND	0	Black	TRUE	Positive_with_cannabis
165	2275	48	Female	0	0	0	0	1	0	0	0	30	0	Negative	Negative	Negative	Negative	Positive	2	Positive	0	Negative	ND	0	ND	0	ND	0	ND	0	Black	TRUE	Positive_without_cannabis
166	2321	56	Female	1	0	0	0	0	0	0	0	27	0	Negative	Negative	Negative	Negative	Negative	0	Negative	0	Negative	ND	0	ND	0	ND	0	ND	0	MultiRacial	FALSE	No drug use
167	2326	48	Male	0	0	0	0	1	0	0	0	29	0	Positive	Negative	Positive	Negative	Positive	3	Positive	0	Negative	ND	0	ND	0	ND	0	ND	0	Black	TRUE	Positive_with_cannabis
168	2357	49	Male	0	0	0	0	1	0	0	0	30	0	Positive	Negative	Positive	Negative	Negative	2	Positive	0	Negative	ND	0	ND	0	ND	0	ND	0	Black	TRUE	Positive_with_cannabis
169	2358	58	Male	0	0	0	0	1	0	0	0	20	0	Positive	Negative	Negative	Positive	Negative	2	Positive	0	Negative	ND	0	ND	0	ND	0	ND	0	Black	TRUE	Positive_with_cannabis
170	2360	52	Male	0	0	0	0	1	0	0	0	35	0	Positive	Negative	Positive	Negative	Negative	2	Positive	0	Negative	ND	0	ND	0	ND	0	ND	0	Black	TRUE	Positive_with_cannabis
171	2373	43	Male	0	0	0	0	0	0	0	1	32	0	Negative	Negative	Negative	Positive	Positive	2	Positive	0	Negative	ND	0	ND	0	ND	0	ND	0	White	TRUE	Positive_without_cannabis
172	2383	65	Male	0	0	0	0	0	0	0	1	28	0	Negative	Negative	Negative	Positive	Positive	2	Positive	1	Negative	ND	0	ND	0	ND	0	ND	0	White	TRUE	Positive_without_cannabis
173	2406	37	Female	1	0	0	0	0	0	0	0	28	0	Positive	Negative	Positive	Negative	Negative	2	Positive	1	Negative	ND	0	ND	0	ND	0	ND	0	MultiRacial	TRUE	Positive_with_cannabis
174	2418	62	Male	0	0	0	0	0	0	0	1	31	0	Negative	Negative	Negative	Negative	Negative	0	Negative	0	Positive	K103N / M184?	2	M36I	1	K103N	1	M36I	1	White	FALSE	No drug use
175	2424	53	Male	0	0	0	0	1	0	0	0	31	1	Positive	Positive	Negative	Negative	Negative	2	Positive	0	Negative	ND	0	ND	0	ND	0	ND	0	Black	TRUE	Positive_with_cannabis
176	2435	45	Male	0	0	0	0	1	0	0	0	31	0	Positive	Negative	Positive	Positive	Negative	3	Positive	0	Negative	ND	0	ND	0	ND	0	ND	0	Black	TRUE	Positive_with_cannabis
177	2438	43	Male	0	0	0	0	0	0	0	1	15	1	Positive	Positive	Negative	Positive	Positive	4	Positive	0	Negative	ND	0	ND	0	ND	0	ND	0	White	TRUE	Positive_with_cannabis
178	2449	44	Male	0	0	0	0	0	0	0	1	NA	0	Positive	Negative	Negative	Negative	Negative	1	Negative	0	Negative	ND	0	ND	0	ND	0	ND	0	White	TRUE	Single drug use
179	2475	40	Male	0	0	0	0	0	0	0	1	31	0	Negative	Positive	Negative	Negative	Negative	1	Negative	0	Negative	ND	0	ND	0	ND	0	ND	0	White	TRUE	Single drug use
180	2480	51	Male	1	0	0	0	0	0	0	0	20	0	Positive	Negative	Negative	Negative	Negative	1	Negative	0	Negative	ND	0	ND	0	ND	0	ND	0	MultiRacial	TRUE	Single drug use
181	2504	42	Male	0	0	0	0	0	0	0	1	23	0	Positive	Negative	Negative	Positive	Negative	3	Positive	1	Negative	ND	0	ND	0	ND	0	ND	0	White	TRUE	Positive_with_cannabis
182	2525	32	Male	1	0	0	0	0	0	0	0	14	0	Negative	Positive	Negative	Positive	Positive	3	Positive	0	Negative	ND	0	ND	0	ND	0	ND	0	MultiRacial	TRUE	Positive_without_cannabis
183	2545	40	Male	0	0	0	0	1	0	0	0	18	0	Positive	Positive	Negative	Negative	Negative	2	Positive	0	Negative	ND	0	ND	0	ND	0	ND	0	Black	TRUE	Positive_with_cannabis
184	2556	60	Male	1	0	0	0	0	0	0	0	27	0	Positive	Negative	Positive	Positive	Negative	3	Positive	0	Negative	ND	0	ND	0	ND	0	ND	0	MultiRacial	TRUE	Positive_with_cannabis
185	2579	44	Male	1	0	0	0	0	0	0	0	12	0	Negative	Positive	Negative	Negative	Negative	1	Negative	0	Negative	ND	0	ND	0	ND	0	ND	0	MultiRacial	TRUE	Single drug use
186	2586	63	Male	0	0	0	0	1	0	0	0	22	1	Negative	Negative	Negative	Negative	Negative	0	Negative	0	Negative	ND	0	ND	0	ND	0	ND	0	Black	FALSE	No drug use
187	2597	51	Male	1	0	0	0	0	0	0	0	30	0	Negative	Negative	Negative	Negative	Negative	0	Negative	0	Negative	ND	0	ND	0	ND	0	ND	0	MultiRacial	FALSE	No drug use
188	2613	37	Male	1	0	0	0	0	0	0	0	18	0	Positive	Negative	Negative	Negative	Negative	1	Negative	1	Negative	ND	0	ND	0	ND	0	ND	0	MultiRacial	TRUE	Single drug use
189	2625	65	Female	0	0	0	0	0	0	0	1	23	0	Positive	Negative	Negative	Negative	Negative	1	Negative	1	Negative	ND	0	ND	0	ND	0	ND	0	White	TRUE	Single drug use
190	2639	55	Male	0	0	0	0	0	0	0	1	30	0	Positive	Negative	Negative	Negative	Negative	1	Negative	1	Negative	ND	0	ND	0	ND	0	ND	0	White	TRUE	Single drug use
191	2651	49	Male	0	0	0	0	0	0	0	1	16	1	Positive	Negative	Negative	Positive	Positive	3	Positive	0	Negative	ND	0	ND	0	ND	0	ND	0	White	TRUE	Positive_with_cannabis
192	2652	52	Female	0	0	0	0	0	0	0	1	11	1	Positive	Negative	Negative	Positive	Positive	3	Positive	0	Negative	ND	0	ND	0	ND	0	ND	0	White	TRUE	Positive_with_cannabis
193	2653	57	Male	0	0	0	0	0	0	0	1	28	0	Negative	Negative	Negative	Negative	Negative	0	Negative	1	Negative	ND	0	ND	0	ND	0	ND	0	White	FALSE	No drug use
194	2655	58	Male	0	0	0	0	1	0	0	0	16	0	Negative	Negative	Negative	Negative	Negative	0	Negative	0	Negative	ND	0	ND	0	ND	0	ND	0	Black	FALSE	No drug use
195	2657	60	Male	1	0	0	0	0	0	0	0	14	0	Positive	Negative	Positive	Negative	Negative	2	Positive	0	Negative	ND	0	ND	0	ND	0	ND	0	MultiRacial	TRUE	Positive_with_cannabis
196	2666	47	Female	1	0	0	0	0	0	0	0	19	1	Negative	Negative	Negative	Positive	Negative	1	Negative	0	Negative	ND	0	ND	0	ND	0	ND	0	MultiRacial	TRUE	Single drug use
197	2679	43	Male	0	0	0	0	0	0	0	1	NA	0	Positive	Negative	Negative	Positive	Negative	2	Positive	0	Negative	ND	0	ND	0	ND	0	ND	0	White	TRUE	Positive_with_cannabis
198	2693	52	Male	0	0	0	0	0	0	0	1	36	1	Positive	Positive	Negative	Positive	Positive	4	Positive	0	Negative	ND	0	ND	0	ND	0	ND	0	White	TRUE	Positive_with_cannabis
199	2703	35	Male	0	0	0	0	0	0	0	1	NA	0	Negative	Negative	Negative	Positive	Negative	1	Negative	1	Negative	ND	0	ND	0	ND	0	ND	0	White	TRUE	Single drug use
200	2728	65	Male	1	0	0	0	0	0	0	0	35	1	Negative	Negative	Negative	Negative	Positive	1	Negative	0	Negative	ND	0	ND	0	ND	0	ND	0	MultiRacial	TRUE	Single drug use
201	2787	63	Male	0	0	0	0	0	0	0	1	37	0	Positive	Negative	Negative	Negative	Negative	1	Negative	0	Negative	ND	0	ND	0	ND	0	ND	0	White	TRUE	Single drug use
202	2793	64	Male	1	0	0	0	0	0	0	0	33	1	Positive	Negative	Negative	Negative	Negative	1	Negative	0	Negative	ND	0	ND	0	ND	0	ND	0	MultiRacial	TRUE	Single drug use
203	2850	60	Male	1	0	0	0	0	0	0	0	34	0	Positive	Negative	Negative	Negative	Negative	2	Positive	0	Negative	ND	0	ND	0	ND	0	ND	0	MultiRacial	TRUE	Positive_with_cannabis
204	2852	59	Male	0	0	0	0	1	0	0	0	24	0	Negative	Negative	Positive	Negative	Positive	2	Positive	1	Negative	ND	0	ND	0	ND	0	ND	0	Black	TRUE	Positive_without_cannabis
205	2898	67	Male	0	0	0	0	1	0	0	0	23	1	Positive	Negative	Negative	Negative	Negative	1	Negative	1	Negative	ND	0	ND	0	ND	0	ND	0	Black	TRUE	Single drug use
206	2905	50	Male	0	0	0	0	1	0	0	0	18	0	Negative	Negative	Negative	Negative	Negative	0	Negative	0	Negative	ND	0	ND	0	ND	0	ND	0	Black	FALSE	No drug use
207	2908	49	Male	0	0	0	0	0	0	0	1	33	1	Positive	Negative	Negative	Positive	Positive	3	Positive	1	Negative	ND	0	ND	0	ND	0	ND	0	White	TRUE	Positive_with_cannabis
208	2915	70	Female	0	0	0	0	1	0	0	0	21	0	Negative	Negative	Negative	Positive	Positive	2	Positive	0	Negative	ND	0	ND	0	ND	0	ND	0	Black	TRUE	Positive_without_cannabis
209	2916	53	Female	0	0	0	0	0	0	0	1	34	1	Positive	Negative	Negative	Positive	Negative	2	Positive	0	Negative	ND	0	ND	0	ND	0	ND	0	White	TRUE	Positive_with_cannabis
210	2990	55	Male	0	0	0	0	0	0	0	1	33	1	Positive	Negative	Negative	Positive	Positive	3	Positive	1	Positive	V118I	1	V77I	1	V118I	1	V77I	1	White	TRUE	Positive_with_cannabis
211	2993	63	Female	1	0	0	0	0	0	0	0	18	1	Positive	Negative	Negative	Positive	Positive	4	Positive	0	Negative	ND	0	ND	0	ND	0	ND	0	MultiRacial	TRUE	Positive_with_cannabis
212	3023	58	Female	0	0	0	0	1	0	0	0	31	1	Negative	Negative	Negative	Negative	Negative	0	Negative	0	Negative	ND	0	ND	0	ND	0	ND	0	Black	FALSE	No drug use
213	3029	64	Male	0	0	0	0	1	0	0	0	18	0	Negative	Negative	Negative	Negative	Positive	1	Negative	0	Negative	ND	0	ND	0	ND	0	ND	0	Black	TRUE	Single drug use
214	3055	51	Female	1	0	0	0	0	0	0	0	30	0	Positive	Negative	Negative	Negative	Negative	1	Negative	0	Negative	ND	0	ND	0	ND	0	ND	0	MultiRacial	TRUE	Single drug use
215	3065	49	Male	1	0	0	0	0	0	0	0	32	1	Positive	Negative	Positive	Negative	Negative	2	Positive	0	Negative	ND	0	ND	0	ND	0	ND	0	MultiRacial	TRUE	Positive_with_cannabis
216	3165	49	Male	0	0	0	0	0	0	0	1	NA	NA	Positive	Positive	Negative	Negative	Negative	2	Positive	1	Negative	ND	0	ND	0	ND	0	ND	0	White	TRUE	Positive_with_cannabis
217	3171	33	Male	0	0	0	0	0	0	0	1	NA	NA	Positive	Positive	Positive	Negative	Positive	5	Positive	1	Negative	ND	0	ND	0	ND	0	ND	0	White	TRUE	Positive_with_cannabis
218	3178	45	Male	0	0	0	0	0	0	0	1	NA	NA	Positive	Positive	Positive	Negative	Positive	4	Positive	1	Negative	ND	0	ND	0	ND	0	ND	0	White	TRUE	Positive_with_cannabis
219	3185	44	Male	0	1	0	0	0	0	0	0	NA	NA	Positive	Negative	Positive	Negative	Positive	3	Positive	0	Negative	ND	0	ND	0	ND	0	ND	0	Hispanic	TRUE	Positive_with_cannabis
220	3186	49	Male	0	0	0	0	1	0	0	0	NA	NA	Positive	Negative	Positive	Negative	Negative	2	Positive	1	Negative	ND	0	ND	0	ND	0	ND	0	Black	TRUE	Positive_with_cannabis
221	3190	34	Male	0	0	0	0	0	0	0	1	NA	NA	Positive	Negative	Negative	Negative	Negative	1	Negative	1	Negative	ND	0	ND	0	ND	0	ND	0	White	TRUE	Single drug use
222	3194	34	Male	0	0	0	0	0	0	0	1	NA	NA	Positive	Positive	Negative	Negative	Negative	2	Positive	1	Negative	ND	0	ND	0	ND	0	ND	0	White	TRUE	Positive_with_cannabis
223	3199	46	Male	0	0	0	0	0	0	0	1	NA	NA	Positive	Positive	Negative	Positive	Negative	4	Positive	1	Negative	ND	0	ND	0	ND	0	ND	0	White	TRUE	Positive_with_cannabis
224	3215	41	Male	0	0	0	0	1	0	0	0	NA	NA	Negative	Negative	Negative	Negative	Negative	0	Negative	0	Negative	ND	0	ND	0	ND	0	ND	0	Black	FALSE	No drug use
225	3216	34	Female	0	0	0	0	0	0	0	1	NA	NA	Positive	Negative	Negative	Negative	Positive	3	Positive	1	Negative	ND	0	ND	0	ND	0	ND	0	White	TRUE	Positive_with_cannabis
226	3219	42	Male	0	0	0	0	1	0	0	0	NA	NA	Positive	Negative	Negative	Negative	Negative	1	Negative	0	Negative	ND	0	ND	0	ND	0	ND	0	Black	TRUE	Single drug use
227	3220	35	Female	0	0	0	0	1	0	0	0	NA	NA	Positive	Negative	Negative	Negative	Negative	1	Negative	0	Negative	ND	0	ND	0	ND	0	ND	0	Black	TRUE	Single drug use
228	3221	62	Male	0	0	1	0	0	0	0	0	NA	NA	Positive	Positive	Negative	Negative	Positive	3	Positive	1	Negative	ND	0	ND	0	ND	0	ND	0	Unknown	TRUE	Positive_with_cannabis
229	3223	40	Male	0	0	0	0	0	0	0	1	NA	NA	Positive	Positive	Negative	Negative	Positive	3	Positive	0	Negative	ND	0	ND	0	ND	0	ND	0	White	TRUE	Positive_with_cannabis
230	3226	61	Male	0	0	0	0	0	0	0	1	NA	NA	Positive	Positive	Negative	Negative	Negative	2	Positive	1	Negative	ND	0	ND	0	ND	0	ND	0	White	TRUE	Positive_with_cannabis
231	3233	51	Female	0	0	0	0	1	0	0	0	NA	NA	Negative	Negative	Positive	Negative	Negative	1	Negative	0	Negative	ND	0	ND	0	ND	0	ND	0	Black	TRUE	Single drug use
232	3237	33	Male	0	0	0	0	0	0	0	1	NA	NA	Negative	Negative	Negative	Negative	Negative	0	Negative	0	Negative	ND	0	ND	0	ND	0	ND	0	White	FALSE	No drug use
233	3242	38	Male	0	1	0	0	0	0	0	0	NA	NA	Positive	Positive	Positive	Negative	Positive	4	Positive	1	Negative	ND	0	ND	0	ND	0	ND	0	Hispanic	TRUE	Positive_with_cannabis
234	3243	49	Male	0	0	0	0	0	0	0	1	NA	NA	Positive	Positive	Positive	Positive	Positive	6	Positive	1	Negative	ND	0	ND	0	ND	0	ND	0	White	TRUE	Positive_with_cannabis
235	3245	50	Male	0	0	0	0	0	0	0	1	NA	NA	Positive	Negative	Negative	Negative	Positive	3	Positive	1	Negative	ND	0	ND	0	ND	0	ND	0	White	TRUE	Positive_with_cannabis
236	3248	45	Male	0	0	0	0	1	0	0	0	NA	NA	Positive	Negative	Positive	Negative	Negative	2	Positive	0	Negative	ND	0	ND	0	ND	0	ND	0	Black	TRUE	Positive_with_cannabis
237	3250	51	Male	0	0	0	0	1	0	0	0	NA	NA	Positive	Positive	Negative	Negative	Negative	2	Positive	1	Negative	ND	0	ND	0	ND	0	ND	0	Black	TRUE	Positive_with_cannabis
238	3252	44	Male	0	0	0	0	0	0	0	1	NA	NA	Negative	Negative	Negative	Negative	Negative	0	Negative	1	Negative	ND	0	ND	0	ND	0	ND	0	White	FALSE	No drug use
239	3261	25	Male	0	0	0	0	1	0	0	0	NA	NA	Positive	Positive	Negative	Negative	Positive	3	Positive	0	Negative	ND	0	ND	0	ND	0	ND	0	Black	TRUE	Positive_with_cannabis
240	3262	45	Male	0	0	0	0	0	0	0	1	NA	NA	Positive	Positive	Negative	Negative	Negative	2	Positive	1	Negative	ND	0	ND	0	ND	0	ND	0	White	TRUE	Positive_with_cannabis
241	3264	48	Male	0	0	0	0	1	0	0	0	NA	NA	Positive	Negative	Negative	Negative	Positive	2	Positive	1	Negative	ND	0	ND	0	ND	0	ND	0	Black	TRUE	Positive_with_cannabis
242	3268	31	Male	0	0	0	0	0	0	0	1	NA	NA	Positive	Negative	Positive	Negative	Negative	3	Positive	0	Negative	ND	0	ND	0	ND	0	ND	0	White	TRUE	Positive_with_cannabis
243	3274	35	Male	0	0	0	0	1	0	0	0	NA	NA	Positive	Negative	Positive	Negative	Negative	2	Positive	0	Negative	ND	0	ND	0	ND	0	ND	0	Black	TRUE	Positive_with_cannabis
244	3284	46	Male	0	0	0	0	1	0	0	0	NA	NA	Positive	Negative	Negative	Negative	Positive	2	Positive	0	Positive	L74? / M184? / T69D / V179I	2	L63P / V77?	2	L74? / M184? / T69D / V179I	2	L63P / V77?	2	Black	TRUE	Positive_with_cannabis
245	3288	32	Male	0	0	0	0	0	0	0	1	NA	NA	Negative	Positive	Negative	Negative	Positive	2	Positive	0	Negative	ND	0	ND	0	ND	0	ND	0	White	TRUE	Positive_without_cannabis
246	3291	32	Male	0	0	0	0	0	0	0	1	NA	NA	Positive	Negative	Negative	Negative	Negative	1	Negative	0	Negative	ND	0	ND	0	ND	0	ND	0	White	TRUE	Single drug use
247	3295	26	Male	0	1	0	0	0	0	0	0	NA	NA	Positive	Negative	Positive	Negative	Negative	3	Positive	1	Negative	ND	0	ND	0	ND	0	ND	0	Hispanic	TRUE	Positive_with_cannabis
248	3298	36	Male	0	0	0	0	0	0	0	1	NA	NA	Negative	Negative	Negative	Negative	Negative	0	Negative	0	Positive	V179I	1	L63P / M36I	2	V179I	1	L63P / M36I	2	White	FALSE	No drug use
249	3299	42	Male	0	1	0	0	0	0	0	0	NA	NA	Negative	Negative	Negative	Negative	Negative	0	Negative	0	Negative	ND	0	ND	0	ND	0	ND	0	Hispanic	FALSE	No drug use
250	3301	51	Male	0	0	1	0	0	0	0	0	NA	NA	Positive	Negative	Negative	Negative	Negative	1	Negative	0	Negative	ND	0	ND	0	ND	0	ND	0	Unknown	TRUE	Single drug use
251	3302	56	Male	0	0	0	0	1	0	0	0	NA	NA	Positive	Negative	Positive	Negative	Negative	2	Positive	0	Negative	ND	0	ND	0	ND	0	ND	0	Black	TRUE	Positive_with_cannabis
252	3309	41	Male	0	0	0	0	0	0	0	1	NA	NA	Positive	Negative	Negative	Negative	Negative	1	Negative	0	Negative	ND	0	ND	0	ND	0	ND	0	White	TRUE	Single drug use
253	3310	46	Male	0	0	0	0	0	0	0	1	NA	NA	Negative	Negative	Negative	Negative	Negative	0	Negative	0	Negative	ND	0	ND	0	ND	0	ND	0	White	FALSE	No drug use
254	3313	37	Male	0	0	0	0	0	0	0	1	NA	NA	Positive	Positive	Negative	Negative	Negative	2	Positive	0	Positive	M41L	1	A71V / K20I / L63P / L90M / M36I / V77I	2	M41L	1	L10? / L63P / L90M / M36I / V77I	2	White	TRUE	Positive_with_cannabis
255	3315	42	Male	0	0	0	0	0	0	0	1	NA	NA	Negative	Negative	Negative	Negative	Negative	0	Negative	0	Negative	ND	0	ND	0	ND	0	ND	0	White	FALSE	No drug use
256	3326	39	Male	0	0	0	0	0	0	0	1	NA	NA	Positive	Negative	Negative	Negative	Negative	1	Negative	1	Negative	ND	0	ND	0	ND	0	ND	0	White	TRUE	Single drug use
257	3331	50	Female	0	0	0	0	0	0	0	1	NA	NA	Negative	Negative	Positive	Negative	Positive	2	Positive	0	Negative	ND	0	ND	0	ND	0	ND	0	White	TRUE	Positive_without_cannabis
258	3335	46	Male	0	1	0	0	0	0	0	0	NA	NA	Positive	Negative	Negative	Negative	Negative	1	Negative	1	Negative	ND	0	ND	0	ND	0	ND	0	Hispanic	TRUE	Single drug use
259	3337	50	Male	0	0	0	0	0	0	0	1	NA	NA	Positive	Positive	Negative	Negative	Negative	2	Positive	0	Negative	ND	0	ND	0	ND	0	ND	0	White	TRUE	Positive_with_cannabis
260	3339	50	Female	0	0	0	0	1	0	0	0	NA	NA	Positive	Positive	Positive	Negative	Positive	5	Positive	1	Negative	ND	0	ND	0	ND	0	ND	0	Black	TRUE	Positive_with_cannabis
261	3343	44	Male	0	0	0	0	0	0	0	1	NA	NA	Negative	Negative	Negative	Negative	Negative	0	Negative	0	Negative	ND	0	ND	0	ND	0	ND	0	White	FALSE	No drug use
262	3346	36	Male	0	0	1	0	0	0	0	0	NA	NA	Negative	Positive	Negative	Negative	Positive	2	Positive	1	Positive	T215Q	1	L63C	1	T215Q / Y181C	2	L63C / M36I	2	Unknown	TRUE	Positive_without_cannabis
263	3347	32	Male	0	0	0	0	0	0	0	1	NA	NA	Negative	Negative	Negative	Negative	Negative	1	Negative	0	Negative	ND	0	ND	0	ND	0	ND	0	White	TRUE	Single drug use
264	3353	43	Female	0	0	0	0	1	0	0	0	NA	NA	Negative	Negative	Positive	Negative	Positive	2	Positive	0	Negative	ND	0	ND	0	ND	0	ND	0	Black	TRUE	Positive_without_cannabis
265	3357	43	Male	0	0	0	0	0	0	0	1	NA	NA	Positive	Negative	Negative	Negative	Negative	1	Negative	1	Negative	ND	0	ND	0	ND	0	ND	0	White	TRUE	Single drug use
266	3369	45	Male	0	0	0	0	0	0	0	1	NA	NA	Negative	Negative	Negative	Negative	Negative	0	Negative	0	Negative	ND	0	ND	0	ND	0	ND	0	White	FALSE	No drug use
267	3370	38	Male	0	0	0	0	0	0	0	1	NA	NA	Negative	Negative	Negative	Negative	Positive	1	Negative	0	Negative	ND	0	ND	0	ND	0	ND	0	White	TRUE	Single drug use
268	3371	42	Male	0	0	0	0	1	0	0	0	NA	NA	Positive	Negative	Positive	Negative	Positive	3	Positive	0	Negative	ND	0	ND	0	ND	0	ND	0	Black	TRUE	Positive_with_cannabis
269	3376	37	Male	0	0	0	0	0	0	0	1	NA	NA	Positive	Positive	Negative	Negative	Positive	3	Positive	0	Negative	ND	0	ND	0	ND	0	ND	0	White	TRUE	Positive_with_cannabis
270	3378	42	Male	0	0	1	0	0	0	0	0	NA	NA	Positive	Negative	Negative	Negative	Negative	1	Negative	0	Negative	ND	0	ND	0	ND	0	ND	0	Unknown	TRUE	Single drug use
271	3380	58	Female	0	0	0	0	0	0	0	1	NA	NA	Negative	Negative	Negative	Negative	Negative	1	Negative	1	Negative	ND	0	ND	0	ND	0	ND	0	White	TRUE	Single drug use
272	3382	43	Male	0	0	0	0	0	0	0	1	NA	NA	Negative	Negative	Negative	Negative	Negative	0	Negative	0	Negative	ND	0	ND	0	ND	0	ND	0	White	FALSE	No drug use
273	3385	43	Male	0	0	0	0	1	0	0	0	NA	NA	Positive	Negative	Positive	Negative	Negative	2	Positive	0	Negative	ND	0	ND	0	ND	0	ND	0	Black	TRUE	Positive_with_cannabis
274	3386	33	Male	0	0	0	0	1	0	0	0	NA	NA	Positive	Negative	Positive	Negative	Negative	2	Positive	0	Negative	ND	0	ND	0	ND	0	ND	0	Black	TRUE	Positive_with_cannabis
275	3388	59	Female	0	0	0	0	0	0	0	1	NA	NA	Negative	Negative	Negative	Negative	Negative	0	Negative	0	Negative	ND	0	ND	0	ND	0	ND	0	White	FALSE	No drug use
276	3391	42	Male	0	0	0	0	0	0	0	1	NA	NA	Positive	Negative	Negative	Negative	Negative	1	Negative	0	Negative	ND	0	ND	0	ND	0	ND	0	White	TRUE	Single drug use
277	3392	35	Male	0	1	0	0	0	0	0	0	NA	NA	Negative	Negative	Negative	Negative	Negative	0	Negative	0	Negative	ND	0	ND	0	ND	0	ND	0	Hispanic	FALSE	No drug use
278	3394	39	Female	0	0	0	0	0	0	0	1	NA	NA	Positive	Positive	Negative	Negative	Positive	3	Positive	1	Negative	ND	0	ND	0	ND	0	ND	0	White	TRUE	Positive_with_cannabis
279	3398	43	Male	0	0	0	0	0	0	0	1	NA	NA	Positive	Positive	Negative	Negative	Positive	3	Positive	0	Negative	ND	0	ND	0	ND	0	ND	0	White	TRUE	Positive_with_cannabis
280	3409	52	Male	0	1	0	0	0	0	0	0	NA	NA	Positive	Positive	Positive	Negative	Positive	5	Positive	1	Negative	ND	0	ND	0	ND	0	ND	0	Hispanic	TRUE	Positive_with_cannabis
281	3421	47	Male	0	0	0	0	0	0	0	1	NA	NA	Positive	Negative	Negative	Negative	Negative	1	Negative	1	Negative	ND	0	ND	0	ND	0	ND	0	White	TRUE	Single drug use
282	3426	37	Male	0	0	0	0	0	0	0	1	NA	NA	Negative	Negative	Negative	Negative	Negative	0	Negative	0	Negative	ND	0	ND	0	ND	0	ND	0	White	FALSE	No drug use
283	3432	27	Male	0	0	0	0	0	0	0	1	NA	NA	Positive	Negative	Negative	Negative	Negative	1	Negative	0	Negative	ND	0	ND	0	ND	0	ND	0	White	TRUE	Single drug use
284	3456	28	Male	0	0	0	0	0	0	0	1	NA	NA	Positive	Positive	Positive	Negative	Negative	3	Positive	0	Negative	ND	0	ND	0	ND	0	ND	0	White	TRUE	Positive_with_cannabis
285	3461	49	Female	0	0	0	0	1	0	0	0	NA	NA	Positive	Negative	Negative	Negative	Negative	1	Negative	0	Negative	ND	0	ND	0	ND	0	ND	0	Black	TRUE	Single drug use
286	3469	47	Male	0	0	0	0	0	0	0	1	NA	NA	Positive	Negative	Negative	Negative	Positive	3	Positive	0	Negative	ND	0	ND	0	ND	0	ND	0	White	TRUE	Positive_with_cannabis
287	3470	44	Male	0	0	0	0	0	0	0	1	NA	NA	Positive	Negative	Negative	Negative	Negative	1	Negative	1	Negative	ND	0	ND	0	ND	0	ND	0	White	TRUE	Single drug use
288	3476	51	Male	0	0	0	0	0	0	0	1	NA	NA	Negative	Negative	Negative	Negative	Negative	0	Negative	0	Negative	ND	0	ND	0	ND	0	ND	0	White	FALSE	No drug use
289	3480	41	Male	0	0	0	0	0	0	0	1	NA	NA	Positive	Negative	Negative	Negative	Negative	1	Negative	1	Negative	ND	0	ND	0	ND	0	ND	0	White	TRUE	Single drug use
290	3484	42	Female	0	0	0	0	1	0	0	0	NA	NA	Positive	Negative	Negative	Positive	Negative	2	Positive	0	Negative	ND	0	ND	0	ND	0	ND	0	Black	TRUE	Positive_with_cannabis
291	3490	60	Male	0	0	0	0	0	0	0	1	NA	NA	Negative	Negative	Negative	Negative	Negative	0	Negative	1	Positive	A98S	1	L10? / L63P	2	A98S	1	L10? / L63P	2	White	FALSE	No drug use
292	3491	38	Female	0	0	0	0	0	0	0	1	NA	NA	Positive	Negative	Positive	Negative	Negative	2	Positive	0	Negative	ND	0	ND	0	ND	0	ND	0	White	TRUE	Positive_with_cannabis
293	3499	47	Male	0	1	0	0	0	0	0	0	NA	NA	Positive	Negative	Negative	Negative	Negative	1	Negative	1	Negative	ND	0	ND	0	ND	0	ND	0	Hispanic	TRUE	Single drug use
294	3500	24	Male	0	0	0	0	1	0	0	0	NA	NA	Negative	Negative	Negative	Negative	Negative	0	Negative	1	Positive	A98S	1	L63Q	1	M184V	1	L63Q	1	Black	FALSE	No drug use
295	3502	24	Male	0	0	0	0	1	0	0	0	NA	NA	Negative	Negative	Negative	Negative	Negative	0	Negative	0	Positive	K103N	1	L63T	1	K103N	1	L63T	1	Black	FALSE	No drug use
296	3506	32	Female	0	0	0	0	1	0	0	0	NA	NA	Positive	Negative	Negative	Negative	Positive	2	Positive	0	Negative	ND	0	ND	0	ND	0	ND	0	Black	TRUE	Positive_with_cannabis
297	3509	46	Female	0	0	0	0	0	0	0	1	NA	NA	Negative	Negative	Negative	Negative	Negative	0	Negative	0	Negative	ND	0	ND	0	ND	0	ND	0	White	FALSE	No drug use
298	3510	40	Male	0	0	0	0	0	0	0	1	NA	NA	Negative	Negative	Negative	Negative	Positive	1	Negative	0	Negative	ND	0	ND	0	ND	0	ND	0	White	TRUE	Single drug use
299	3511	47	Male	0	0	0	0	0	0	0	1	NA	NA	Positive	Negative	Negative	Negative	Negative	2	Positive	0	Negative	ND	0	ND	0	ND	0	ND	0	White	TRUE	Positive_with_cannabis
300	3514	40	Male	0	0	0	0	1	0	0	0	NA	NA	Positive	Negative	Negative	Negative	Negative	1	Negative	1	Negative	ND	0	ND	0	ND	0	ND	0	Black	TRUE	Single drug use
301	3515	43	Male	0	0	0	0	1	0	0	0	NA	NA	Positive	Negative	Positive	Negative	Negative	2	Positive	0	Negative	ND	0	ND	0	ND	0	ND	0	Black	TRUE	Positive_with_cannabis
302	3520	49	Male	0	0	0	0	1	0	0	0	NA	NA	Negative	Negative	Negative	Negative	Negative	0	Negative	1	Positive	A98S	1	L63S / V77?	2	A98S	1	L63A / V77I	2	Black	FALSE	No drug use
303	3522	43	Male	0	0	0	0	0	0	0	1	NA	NA	Positive	Negative	Negative	Negative	Negative	1	Negative	0	Negative	ND	0	ND	0	ND	0	ND	0	White	TRUE	Single drug use
304	3525	40	Male	0	0	0	0	1	0	0	0	NA	NA	Positive	Negative	Positive	Negative	Negative	2	Positive	1	Negative	ND	0	ND	0	ND	0	ND	0	Black	TRUE	Positive_with_cannabis
305	3526	58	Male	0	0	0	0	0	0	0	1	NA	NA	Negative	Negative	Negative	Negative	Negative	0	Negative	1	Negative	ND	0	ND	0	ND	0	ND	0	White	FALSE	No drug use
306	3534	46	Male	0	0	0	0	0	0	0	1	NA	NA	Positive	Negative	Negative	Negative	Negative	1	Negative	0	Negative	ND	0	ND	0	ND	0	ND	0	White	TRUE	Single drug use
307	3536	46	Male	0	0	0	0	1	0	0	0	NA	NA	Positive	Positive	Positive	Negative	Negative	3	Positive	1	Positive	A98S	1	L33V / L63S	2	A98S	1	L33V / L63S	2	Black	TRUE	Positive_with_cannabis
308	3538	35	Male	0	0	1	0	0	0	0	0	NA	NA	Positive	Negative	Positive	Negative	Negative	2	Positive	0	Negative	ND	0	ND	0	ND	0	ND	0	Unknown	TRUE	Positive_with_cannabis
309	3542	52	Male	0	0	0	0	0	0	0	1	NA	NA	Positive	Negative	Negative	Negative	Negative	1	Negative	1	Negative	ND	0	ND	0	ND	0	ND	0	White	TRUE	Single drug use
310	3543	45	Male	0	0	0	0	0	0	0	1	NA	NA	Positive	Negative	Negative	Negative	Positive	3	Positive	1	Negative	ND	0	ND	0	ND	0	ND	0	White	TRUE	Positive_with_cannabis
311	3545	35	Male	0	0	0	0	1	0	0	0	NA	NA	Positive	Positive	Positive	Positive	Positive	6	Positive	0	Negative	ND	0	ND	0	ND	0	ND	0	Black	TRUE	Positive_with_cannabis
312	3548	29	Male	0	1	0	0	0	0	0	0	NA	NA	Positive	Negative	Negative	Negative	Negative	1	Negative	0	Negative	ND	0	ND	0	ND	0	ND	0	Hispanic	TRUE	Single drug use
313	3549	34	Male	0	0	0	0	1	0	0	0	NA	NA	Positive	Negative	Negative	Negative	Negative	1	Negative	0	Negative	ND	0	ND	0	ND	0	ND	0	Black	TRUE	Single drug use
314	3552	43	Male	0	0	0	0	0	0	0	1	NA	NA	Positive	Negative	Negative	Negative	Negative	1	Negative	1	Negative	ND	0	ND	0	ND	0	ND	0	White	TRUE	Single drug use
315	3559	44	Male	0	0	0	0	1	0	0	0	NA	NA	Positive	Negative	Positive	Negative	Negative	2	Positive	1	Negative	ND	0	ND	0	ND	0	ND	0	Black	TRUE	Positive_with_cannabis
316	3561	65	Male	0	0	0	0	0	0	0	1	NA	NA	Negative	Negative	Negative	Negative	Negative	0	Negative	1	Negative	ND	0	ND	0	ND	0	ND	0	White	FALSE	No drug use
317	3568	50	Male	0	0	0	0	1	0	0	0	NA	NA	Positive	Negative	Negative	Negative	Negative	1	Negative	0	Negative	ND	0	ND	0	ND	0	ND	0	Black	TRUE	Single drug use
318	3569	43	Male	0	0	0	0	1	0	0	0	NA	NA	Positive	Negative	Positive	Negative	Negative	2	Positive	0	Negative	ND	0	ND	0	ND	0	ND	0	Black	TRUE	Positive_with_cannabis
319	3570	34	Female	0	0	0	0	1	0	0	0	NA	NA	Positive	Negative	Positive	Negative	Negative	2	Positive	1	Negative	ND	0	ND	0	ND	0	ND	0	Black	TRUE	Positive_with_cannabis
320	3575	48	Female	0	0	0	0	0	0	0	1	NA	NA	Positive	Negative	Negative	Negative	Negative	2	Positive	0	Negative	ND	0	ND	0	ND	0	ND	0	White	TRUE	Positive_with_cannabis
321	3583	27	Male	0	0	0	0	0	0	0	1	NA	NA	Positive	Negative	Negative	Negative	Negative	1	Negative	0	Negative	ND	0	ND	0	ND	0	ND	0	White	TRUE	Single drug use
322	3586	34	Female	0	0	0	0	1	0	0	0	NA	NA	Positive	Negative	Positive	Negative	Negative	2	Positive	1	Negative	ND	0	ND	0	ND	0	ND	0	Black	TRUE	Positive_with_cannabis
323	3589	41	Male	0	0	0	0	0	0	0	1	NA	NA	Positive	Negative	Negative	Negative	Negative	1	Negative	1	Negative	ND	0	ND	0	ND	0	ND	0	White	TRUE	Single drug use
324	3590	41	Male	0	0	0	0	1	0	0	0	NA	NA	Negative	Negative	Negative	Negative	Negative	0	Negative	0	Negative	ND	0	ND	0	ND	0	ND	0	Black	FALSE	No drug use
325	3591	50	Male	0	0	0	0	0	0	0	1	NA	NA	Positive	Negative	Negative	Negative	Negative	1	Negative	0	Negative	ND	0	ND	0	ND	0	ND	0	White	TRUE	Single drug use
326	3592	45	Male	0	0	0	0	0	0	0	1	NA	NA	Negative	Negative	Negative	Positive	Positive	2	Positive	0	Negative	ND	0	ND	0	ND	0	ND	0	White	TRUE	Positive_without_cannabis
327	3593	50	Male	0	0	0	0	1	0	0	0	NA	NA	Positive	Negative	Negative	Negative	Negative	1	Negative	1	Negative	ND	0	ND	0	ND	0	ND	0	Black	TRUE	Single drug use
328	3594	49	Female	0	0	0	0	0	0	0	1	NA	NA	Positive	Negative	Negative	Negative	Negative	1	Negative	1	Negative	ND	0	ND	0	ND	0	ND	0	White	TRUE	Single drug use
329	3595	44	Male	0	0	0	0	1	0	0	0	NA	NA	Negative	Negative	Negative	Negative	Negative	0	Negative	0	Negative	ND	0	ND	0	ND	0	ND	0	Black	FALSE	No drug use
330	3600	31	Male	0	0	0	0	1	0	0	0	NA	NA	Negative	Negative	Negative	Negative	Negative	0	Negative	1	Negative	ND	0	ND	0	ND	0	ND	0	Black	FALSE	No drug use
331	3601	55	Male	0	0	0	0	1	0	0	0	NA	NA	Positive	Negative	Positive	Positive	Negative	3	Positive	0	Negative	ND	0	ND	0	ND	0	ND	0	Black	TRUE	Positive_with_cannabis
332	3608	55	Male	0	0	0	0	1	0	0	0	NA	NA	Positive	Negative	Negative	Negative	Negative	1	Negative	0	Negative	ND	0	ND	0	ND	0	ND	0	Black	TRUE	Single drug use
333	3615	37	Female	0	0	0	0	1	0	0	0	NA	NA	Positive	Negative	Negative	Negative	Negative	1	Negative	0	Negative	ND	0	ND	0	ND	0	ND	0	Black	TRUE	Single drug use
334	3616	57	Male	0	0	0	0	0	0	0	1	NA	NA	Negative	Negative	Negative	Negative	Negative	0	Negative	1	Negative	ND	0	ND	0	ND	0	ND	0	White	FALSE	No drug use
335	3622	62	Male	0	0	0	0	0	0	0	1	NA	NA	Negative	Negative	Negative	Negative	Positive	1	Negative	0	Negative	ND	0	ND	0	ND	0	ND	0	White	TRUE	Single drug use
336	3627	31	Male	0	0	0	0	0	0	0	1	NA	NA	Negative	Negative	Negative	Negative	Negative	0	Negative	0	Negative	ND	0	ND	0	ND	0	ND	0	White	FALSE	No drug use
337	3629	35	Female	0	0	0	0	1	0	0	0	NA	NA	Positive	Negative	Negative	Negative	Negative	1	Negative	0	Negative	ND	0	ND	0	ND	0	ND	0	Black	TRUE	Single drug use
338	3632	40	Male	0	0	0	0	0	0	0	1	NA	NA	Negative	Negative	Negative	Negative	Negative	0	Negative	0	Negative	ND	0	ND	0	ND	0	ND	0	White	FALSE	No drug use
339	3634	52	Male	0	0	0	0	0	0	0	1	NA	NA	Negative	Negative	Negative	Negative	Negative	0	Negative	0	Negative	ND	0	ND	0	ND	0	ND	0	White	FALSE	No drug use
340	3650	38	Male	0	0	0	0	0	0	0	1	NA	NA	Negative	Negative	Negative	Negative	Negative	0	Negative	0	Negative	ND	0	ND	0	ND	0	ND	0	White	FALSE	No drug use
341	3651	48	Male	0	0	0	0	0	0	0	1	NA	NA	Negative	Negative	Negative	Negative	Negative	0	Negative	0	Negative	ND	0	ND	0	ND	0	ND	0	White	FALSE	No drug use
342	3653	49	Male	0	0	0	0	1	0	0	0	NA	NA	Positive	Positive	Positive	Negative	Negative	3	Positive	1	Negative	ND	0	ND	0	ND	0	ND	0	Black	TRUE	Positive_with_cannabis
343	3654	47	Male	0	0	0	0	0	0	0	1	NA	NA	Negative	Negative	Negative	Negative	Negative	0	Negative	0	Negative	ND	0	ND	0	ND	0	ND	0	White	FALSE	No drug use
344	3656	43	Male	0	0	0	0	0	0	0	1	NA	NA	Negative	Negative	Positive	Negative	Negative	1	Negative	0	Negative	ND	0	ND	0	ND	0	ND	0	White	TRUE	Single drug use
345	3658	42	Male	0	0	0	0	0	0	0	1	NA	NA	Positive	Negative	Negative	Negative	Negative	1	Negative	0	Negative	ND	0	ND	0	ND	0	ND	0	White	TRUE	Single drug use
346	3659	43	Male	0	0	0	0	0	0	0	1	NA	NA	Negative	Negative	Negative	Negative	Negative	0	Negative	0	Negative	ND	0	ND	0	ND	0	ND	0	White	FALSE	No drug use
347	3660	49	Male	0	0	0	0	0	0	0	1	NA	NA	Negative	Positive	Negative	Negative	Negative	1	Negative	0	Negative	ND	0	ND	0	ND	0	ND	0	White	TRUE	Single drug use
348	3668	36	Male	0	0	0	0	1	0	0	0	NA	NA	Negative	Negative	Negative	Negative	Negative	0	Negative	0	Negative	ND	0	ND	0	ND	0	ND	0	Black	FALSE	No drug use
349	3669	40	Male	0	0	0	0	1	0	0	0	NA	NA	Positive	Negative	Negative	Negative	Negative	1	Negative	1	Negative	ND	0	ND	0	ND	0	ND	0	Black	TRUE	Single drug use
350	3680	35	Male	0	0	0	0	1	0	0	0	NA	NA	Positive	Negative	Positive	Negative	Negative	2	Positive	0	Negative	ND	0	ND	0	ND	0	ND	0	Black	TRUE	Positive_with_cannabis
351	3681	42	Male	0	0	0	0	1	0	0	0	NA	NA	Negative	Negative	Positive	Negative	Negative	1	Negative	0	Negative	ND	0	ND	0	ND	0	ND	0	Black	TRUE	Single drug use
352	3695	48	Male	0	0	0	0	0	0	0	1	NA	NA	Positive	Negative	Negative	Negative	Negative	1	Negative	1	Negative	ND	0	ND	0	ND	0	ND	0	White	TRUE	Single drug use
353	3697	44	Male	0	0	0	0	0	0	0	1	NA	NA	Positive	Negative	Negative	Negative	Positive	2	Positive	1	Negative	ND	0	ND	0	ND	0	ND	0	White	TRUE	Positive_with_cannabis
354	3708	41	Male	0	0	0	0	1	0	0	0	NA	NA	Positive	Negative	Positive	Negative	Negative	2	Positive	0	Negative	ND	0	ND	0	ND	0	ND	0	Black	TRUE	Positive_with_cannabis
355	3714	43	Male	0	0	0	0	1	0	0	0	NA	NA	Positive	Negative	Negative	Negative	Negative	1	Negative	0	Negative	ND	0	ND	0	ND	0	ND	0	Black	TRUE	Single drug use
356	3718	48	Male	0	0	0	0	0	0	0	1	NA	NA	Positive	Positive	Positive	Negative	Negative	4	Positive	1	Negative	ND	0	ND	0	ND	0	ND	0	White	TRUE	Positive_with_cannabis
357	3719	39	Male	0	0	0	0	1	0	0	0	NA	NA	Positive	Negative	Positive	Negative	Negative	2	Positive	0	Negative	ND	0	ND	0	ND	0	ND	0	Black	TRUE	Positive_with_cannabis
358	3721	47	Male	0	0	0	0	1	0	0	0	NA	NA	Positive	Positive	Negative	Negative	Positive	3	Positive	0	Negative	ND	0	ND	0	ND	0	ND	0	Black	TRUE	Positive_with_cannabis
359	3727	41	Male	0	0	0	0	1	0	0	0	NA	NA	Positive	Negative	Positive	Negative	Negative	2	Positive	1	Negative	ND	0	ND	0	ND	0	ND	0	Black	TRUE	Positive_with_cannabis
360	3728	25	Female	0	0	0	0	1	0	0	0	NA	NA	Positive	Negative	Negative	Negative	Negative	1	Negative	1	Negative	ND	0	ND	0	ND	0	ND	0	Black	TRUE	Single drug use
361	3733	47	Female	0	0	0	0	1	0	0	0	NA	NA	Negative	Negative	Negative	Negative	Negative	0	Negative	0	Negative	ND	0	ND	0	ND	0	ND	0	Black	FALSE	No drug use
362	3735	44	Male	0	0	0	0	0	0	0	1	NA	NA	Positive	Negative	Negative	Negative	Negative	1	Negative	0	Negative	ND	0	ND	0	ND	0	ND	0	White	TRUE	Single drug use
363	3740	49	Male	0	0	0	0	0	0	0	1	NA	NA	Positive	Negative	Negative	Negative	Negative	2	Positive	1	Negative	ND	0	ND	0	ND	0	ND	0	White	TRUE	Positive_with_cannabis
364	3741	35	Female	0	0	0	0	1	0	0	0	NA	NA	Negative	Negative	Negative	Negative	Negative	0	Negative	1	Negative	ND	0	ND	0	ND	0	ND	0	Black	FALSE	No drug use
365	3742	18	Male	0	0	0	0	1	0	0	0	NA	NA	Positive	Positive	Negative	Negative	Negative	2	Positive	1	Negative	ND	0	ND	0	ND	0	ND	0	Black	TRUE	Positive_with_cannabis
366	3756	44	Male	0	0	0	0	0	0	0	1	NA	NA	Positive	Negative	Negative	Negative	Positive	2	Positive	1	Negative	ND	0	ND	0	ND	0	ND	0	White	TRUE	Positive_with_cannabis
367	3775	43	Male	0	1	0	0	0	0	0	0	NA	NA	Positive	Negative	Negative	Negative	Negative	1	Negative	1	Negative	ND	0	ND	0	ND	0	ND	0	Hispanic	TRUE	Single drug use
368	3779	39	Male	0	0	0	0	1	0	0	0	NA	NA	Positive	Negative	Positive	Negative	Negative	2	Positive	0	Negative	ND	0	ND	0	ND	0	ND	0	Black	TRUE	Positive_with_cannabis
369	3783	49	Male	0	0	0	0	1	0	0	0	NA	NA	Positive	Negative	Negative	Negative	Positive	2	Positive	1	Positive	K101H / M184V / M41L / T215Y / V118? / V179?	2	L63P	1	K101H / M184V / M41L / T215Y / V118?	2	L63P	1	Black	TRUE	Positive_with_cannabis
370	3784	46	Male	0	0	0	0	0	0	0	1	NA	NA	Positive	Negative	Negative	Negative	Negative	1	Negative	1	Negative	ND	0	ND	0	ND	0	ND	0	White	TRUE	Single drug use
371	3793	49	Male	0	1	0	0	0	0	0	0	NA	NA	Negative	Negative	Negative	Negative	Negative	0	Negative	0	Negative	ND	0	ND	0	ND	0	ND	0	Hispanic	FALSE	No drug use
372	3803	39	Male	0	0	0	0	0	0	0	1	NA	NA	Positive	Negative	Positive	Negative	Positive	3	Positive	1	Negative	ND	0	ND	0	ND	0	ND	0	White	TRUE	Positive_with_cannabis
373	3814	39	Female	0	0	0	0	0	0	0	1	NA	NA	Positive	Negative	Positive	Negative	Positive	3	Positive	1	Negative	ND	0	ND	0	ND	0	ND	0	White	TRUE	Positive_with_cannabis
374	3817	48	Male	0	0	0	0	1	0	0	0	NA	NA	Positive	Negative	Positive	Negative	Negative	2	Positive	1	Negative	ND	0	ND	0	ND	0	ND	0	Black	TRUE	Positive_with_cannabis
375	3822	52	Male	0	0	0	0	0	0	0	1	NA	NA	Negative	Positive	Negative	Negative	Positive	2	Positive	1	Negative	ND	0	ND	0	ND	0	ND	0	White	TRUE	Positive_without_cannabis
376	3823	61	Male	0	1	0	0	0	0	0	0	NA	NA	Negative	Positive	Negative	Negative	Negative	1	Negative	1	Negative	ND	0	ND	0	ND	0	ND	0	Hispanic	TRUE	Single drug use
377	3824	52	Male	0	0	0	0	0	0	0	1	NA	NA	Negative	Negative	Negative	Negative	Negative	0	Negative	1	Negative	ND	0	ND	0	ND	0	ND	0	White	FALSE	No drug use
378	3827	44	Male	0	0	0	0	0	0	0	1	NA	NA	Positive	Negative	Negative	Negative	Negative	1	Negative	1	Negative	ND	0	ND	0	ND	0	ND	0	White	TRUE	Single drug use
379	3828	44	Male	0	0	0	0	0	0	0	1	NA	NA	Negative	Negative	Negative	Negative	Negative	0	Negative	1	Positive	E44D / K219R / L210W / M184V / M41L / T215Y / T69D / V106I / V118I / V179I / V188L / Y188L	2	L63P	1	E44D / K219R / L210W / M184V / M41L / T215Y / T69D / V106I / V118I / V179I / V188L / Y188L	2	L63P	1	White	FALSE	No drug use
380	3846	54	Male	0	0	0	0	0	0	0	1	NA	NA	Positive	Negative	Negative	Negative	Negative	1	Negative	0	Negative	ND	0	ND	0	ND	0	ND	0	White	TRUE	Single drug use
381	3849	39	Male	0	0	0	0	1	0	0	0	NA	NA	Positive	Negative	Positive	Negative	Positive	3	Positive	0	Negative	ND	0	ND	0	ND	0	ND	0	Black	TRUE	Positive_with_cannabis
382	3864	41	Male	0	0	0	0	0	0	0	1	NA	NA	Positive	Negative	Positive	Negative	Positive	3	Positive	1	Negative	ND	0	ND	0	ND	0	ND	0	White	TRUE	Positive_with_cannabis
383	3866	39	Male	0	0	0	0	1	0	0	0	NA	NA	Positive	Negative	Negative	Negative	Negative	1	Negative	1	Negative	ND	0	ND	0	ND	0	ND	0	Black	TRUE	Single drug use
384	3891	49	Female	0	0	0	0	0	0	0	1	NA	NA	Positive	Negative	Positive	Negative	Positive	3	Positive	0	Negative	ND	0	ND	0	ND	0	ND	0	White	TRUE	Positive_with_cannabis
385	3893	47	Female	0	0	0	0	1	0	0	0	NA	NA	Positive	Negative	Negative	Negative	Negative	1	Negative	0	Negative	ND	0	ND	0	ND	0	ND	0	Black	TRUE	Single drug use
386	3896	43	Male	0	0	0	0	1	0	0	0	NA	NA	Positive	Negative	Negative	Negative	Negative	1	Negative	0	Negative	ND	0	ND	0	ND	0	ND	0	Black	TRUE	Single drug use
387	3899	43	Male	0	0	0	0	1	0	0	0	NA	NA	Positive	Negative	Positive	Negative	Negative	2	Positive	0	Negative	ND	0	ND	0	ND	0	ND	0	Black	TRUE	Positive_with_cannabis
388	3900	50	Female	0	0	0	0	1	0	0	0	NA	NA	Positive	Negative	Negative	Negative	Negative	1	Negative	0	Negative	ND	0	ND	0	ND	0	ND	0	Black	TRUE	Single drug use
389	3902	45	Male	0	0	0	0	1	0	0	0	NA	NA	Positive	Negative	Positive	Negative	Positive	3	Positive	1	Negative	ND	0	ND	0	ND	0	ND	0	Black	TRUE	Positive_with_cannabis
390	3906	28	Female	0	0	0	0	1	0	0	0	NA	NA	Positive	Negative	Negative	Negative	Negative	1	Negative	1	Negative	ND	0	ND	0	ND	0	ND	0	Black	TRUE	Single drug use
391	3907	51	Male	0	0	0	0	0	0	0	1	NA	NA	Negative	Negative	Negative	Negative	Positive	1	Negative	1	Negative	ND	0	ND	0	ND	0	ND	0	White	TRUE	Single drug use
392	3914	46	Male	0	1	0	0	0	0	0	0	NA	NA	Positive	Negative	Negative	Negative	Positive	2	Positive	1	Negative	ND	0	ND	0	ND	0	ND	0	Hispanic	TRUE	Positive_with_cannabis
393	3915	47	Female	0	0	0	0	1	0	0	0	NA	NA	Positive	Negative	Positive	Negative	Positive	3	Positive	0	Negative	ND	0	ND	0	ND	0	ND	0	Black	TRUE	Positive_with_cannabis
394	3925	44	Male	0	0	0	0	0	0	0	1	NA	NA	Positive	Negative	Negative	Negative	Negative	1	Negative	1	Negative	ND	0	ND	0	ND	0	ND	0	White	TRUE	Single drug use
395	3930	51	Female	0	0	0	0	1	0	0	0	NA	NA	Negative	Negative	Negative	Negative	Negative	0	Negative	0	Negative	ND	0	ND	0	ND	0	ND	0	Black	FALSE	No drug use
396	3935	40	Male	0	0	0	0	0	0	0	1	NA	NA	Negative	Negative	Positive	Negative	Positive	2	Positive	0	Negative	ND	0	ND	0	ND	0	ND	0	White	TRUE	Positive_without_cannabis
397	3943	27	Male	0	0	0	0	1	0	0	0	NA	NA	Positive	Negative	Positive	Negative	Positive	4	Positive	0	Negative	ND	0	ND	0	ND	0	ND	0	Black	TRUE	Positive_with_cannabis
398	3945	59	Male	0	0	0	0	0	0	0	1	NA	NA	Negative	Negative	Negative	Negative	Negative	0	Negative	1	Positive	L74? / M41L / V75?	2	L63P	1	L74? / M41L / T69N / V75?	2	K20R / L63P / V77I	2	White	FALSE	No drug use
399	3946	44	Male	0	0	0	0	0	0	0	1	NA	NA	Negative	Negative	Negative	Positive	Positive	2	Positive	0	Negative	ND	0	ND	0	ND	0	ND	0	White	TRUE	Positive_without_cannabis
400	3947	30	Male	0	0	0	0	0	0	0	1	NA	NA	Positive	Positive	Negative	Negative	Negative	2	Positive	1	Negative	ND	0	ND	0	ND	0	ND	0	White	TRUE	Positive_with_cannabis
401	3950	38	Female	0	1	0	0	0	0	0	0	NA	NA	Negative	Negative	Negative	Negative	Negative	0	Negative	0	Negative	ND	0	ND	0	ND	0	ND	0	Hispanic	FALSE	No drug use
402	3954	62	Male	0	0	0	0	1	0	0	0	NA	NA	Negative	Negative	Negative	Negative	Positive	1	Negative	0	Negative	ND	0	ND	0	ND	0	ND	0	Black	TRUE	Single drug use
403	3956	44	Male	0	1	0	0	0	0	0	0	NA	NA	Negative	Negative	Positive	Negative	Negative	1	Negative	1	Negative	ND	0	ND	0	ND	0	ND	0	Hispanic	TRUE	Single drug use
404	3957	43	Male	0	1	0	0	0	0	0	0	NA	NA	Negative	Negative	Negative	Negative	Negative	0	Negative	0	Negative	ND	0	ND	0	ND	0	ND	0	Hispanic	FALSE	No drug use
405	3958	34	Male	0	0	0	0	1	0	0	0	NA	NA	Negative	Negative	Negative	Negative	Negative	0	Negative	0	Negative	ND	0	ND	0	ND	0	ND	0	Black	FALSE	No drug use
406	3960	55	Male	0	0	0	0	0	0	0	1	NA	NA	Negative	Negative	Negative	Negative	Positive	1	Negative	0	Negative	ND	0	ND	0	ND	0	ND	0	White	TRUE	Single drug use
407	3965	44	Male	0	0	0	0	1	0	0	0	NA	NA	Negative	Negative	Negative	Negative	Negative	0	Negative	0	Negative	ND	0	ND	0	ND	0	ND	0	Black	FALSE	No drug use
408	3966	52	Male	0	0	0	0	1	0	0	0	NA	NA	Positive	Negative	Negative	Negative	Negative	1	Negative	0	Negative	ND	0	ND	0	ND	0	ND	0	Black	TRUE	Single drug use
409	3969	44	Male	0	0	0	0	1	0	0	0	NA	NA	Negative	Negative	Negative	Negative	Positive	1	Negative	0	Negative	ND	0	ND	0	ND	0	ND	0	Black	TRUE	Single drug use
410	3975	50	Male	0	1	0	0	0	0	0	0	NA	NA	Positive	Negative	Negative	Negative	Positive	2	Positive	0	Negative	ND	0	ND	0	ND	0	ND	0	Hispanic	TRUE	Positive_with_cannabis
411	3977	35	Male	0	0	0	0	1	0	0	0	NA	NA	Negative	Negative	Negative	Negative	Negative	0	Negative	0	Negative	ND	0	ND	0	ND	0	ND	0	Black	FALSE	No drug use
412	3987	55	Male	0	0	0	0	0	0	0	1	NA	NA	Positive	Negative	Negative	Negative	Negative	1	Negative	0	Negative	ND	0	ND	0	ND	0	ND	0	White	TRUE	Single drug use
413	3988	50	Male	0	0	0	0	0	0	0	1	NA	NA	Positive	Negative	Negative	Negative	Negative	1	Negative	1	Positive	D67N / G190S / K101Q / K219Q / K70R / T69N / V106? / V118I / V179I	2	L63C / V77I	2	D67N / G190S / K101Q / K219Q / K70R / T69N / V106? / V118I / V179I	2	L63C / V77I	2	White	TRUE	Single drug use
414	3990	45	Male	0	0	0	0	0	0	0	1	NA	NA	Negative	Negative	Negative	Negative	Negative	0	Negative	0	Negative	ND	0	ND	0	ND	0	ND	0	White	FALSE	No drug use
415	3992	52	Male	0	0	0	0	1	0	0	0	NA	NA	Negative	Negative	Negative	Negative	Negative	0	Negative	0	Negative	ND	0	ND	0	ND	0	ND	0	Black	FALSE	No drug use
416	3998	43	Male	0	0	0	0	1	0	0	0	NA	NA	Positive	Negative	Negative	Negative	Negative	1	Negative	1	Negative	ND	0	ND	0	ND	0	ND	0	Black	TRUE	Single drug use
417	4000	43	Male	0	0	0	0	1	0	0	0	NA	NA	Positive	Negative	Positive	Negative	Negative	2	Positive	0	Negative	ND	0	ND	0	ND	0	ND	0	Black	TRUE	Positive_with_cannabis
418	4001	44	Male	0	1	0	0	0	0	0	0	NA	NA	Positive	Negative	Positive	Negative	Negative	2	Positive	1	Negative	ND	0	ND	0	ND	0	ND	0	Hispanic	TRUE	Positive_with_cannabis
419	4005	51	Male	0	0	0	0	1	0	0	0	NA	NA	Positive	Negative	Negative	Negative	Negative	1	Negative	0	Negative	ND	0	ND	0	ND	0	ND	0	Black	TRUE	Single drug use
420	4007	45	Male	0	1	0	0	0	0	0	0	NA	NA	Positive	Negative	Negative	Negative	Negative	1	Negative	0	Negative	ND	0	ND	0	ND	0	ND	0	Hispanic	TRUE	Single drug use
421	4010	48	Male	0	0	0	0	0	0	0	1	NA	NA	Negative	Negative	Negative	Negative	Negative	0	Negative	1	Negative	ND	0	ND	0	ND	0	ND	0	White	FALSE	No drug use
422	4011	53	Male	0	0	0	0	0	0	0	1	NA	NA	Positive	Negative	Negative	Negative	Negative	1	Negative	0	Negative	ND	0	ND	0	ND	0	ND	0	White	TRUE	Single drug use
423	4027	48	Male	0	0	0	0	0	0	0	1	NA	NA	Negative	Negative	Positive	Negative	Negative	1	Negative	0	Negative	ND	0	ND	0	ND	0	ND	0	White	TRUE	Single drug use
424	4032	41	Male	0	0	0	0	1	0	0	0	NA	NA	Negative	Negative	Positive	Negative	Positive	2	Positive	0	Negative	ND	0	ND	0	ND	0	ND	0	Black	TRUE	Positive_without_cannabis
425	4035	53	Male	0	0	0	0	0	0	0	1	NA	NA	Negative	Negative	Positive	Negative	Positive	2	Positive	1	Negative	ND	0	ND	0	ND	0	ND	0	White	TRUE	Positive_without_cannabis
426	4036	44	Male	0	0	0	0	0	0	0	1	NA	NA	Negative	Negative	Negative	Negative	Negative	0	Negative	0	Negative	ND	0	ND	0	ND	0	ND	0	White	FALSE	No drug use
427	4042	50	Female	0	0	0	0	1	0	0	0	NA	NA	Negative	Negative	Negative	Negative	Negative	0	Negative	0	Negative	ND	0	ND	0	ND	0	ND	0	Black	FALSE	No drug use
428	4043	51	Male	0	0	0	0	0	0	0	1	NA	NA	Negative	Negative	Negative	Negative	Negative	0	Negative	0	Negative	ND	0	ND	0	ND	0	ND	0	White	FALSE	No drug use
429	4049	42	Female	0	0	0	0	1	0	0	0	NA	NA	Positive	Negative	Negative	Negative	Negative	2	Positive	0	Negative	ND	0	ND	0	ND	0	ND	0	Black	TRUE	Positive_with_cannabis
430	4058	34	Male	0	0	0	0	0	0	0	1	NA	NA	Positive	Negative	Negative	Negative	Negative	1	Negative	0	Negative	ND	0	ND	0	ND	0	ND	0	White	TRUE	Single drug use
431	4125	44	Male	0	0	0	0	1	0	0	0	NA	NA	Negative	Negative	Negative	Negative	Negative	0	Negative	0	Negative	ND	0	ND	0	ND	0	ND	0	Black	FALSE	No drug use
432	4126	51	Male	0	0	0	0	1	0	0	0	NA	NA	Positive	Negative	Negative	Negative	Negative	1	Negative	0	Negative	ND	0	ND	0	ND	0	ND	0	Black	TRUE	Single drug use
433	4130	49	Male	0	0	0	0	1	0	0	0	NA	NA	Negative	Negative	Negative	Negative	Negative	0	Negative	0	Negative	ND	0	ND	0	ND	0	ND	0	Black	FALSE	No drug use
434	4136	40	Male	0	0	0	0	1	0	0	0	NA	NA	Positive	Negative	Negative	Negative	Positive	2	Positive	1	Negative	ND	0	ND	0	ND	0	ND	0	Black	TRUE	Positive_with_cannabis
435	4137	35	Male	0	0	0	0	1	0	0	0	NA	NA	Negative	Negative	Positive	Positive	Positive	3	Positive	0	Negative	ND	0	ND	0	ND	0	ND	0	Black	TRUE	Positive_without_cannabis
436	4138	41	Male	0	0	0	0	1	0	0	0	NA	NA	Negative	Negative	Positive	Negative	Negative	1	Negative	0	Negative	ND	0	ND	0	ND	0	ND	0	Black	TRUE	Single drug use
437	4140	42	Female	0	0	0	0	1	0	0	0	NA	NA	Negative	Negative	Negative	Negative	Positive	1	Negative	0	Negative	ND	0	ND	0	ND	0	ND	0	Black	TRUE	Single drug use
438	4147	49	Male	0	0	0	0	1	0	0	0	NA	NA	Positive	Negative	Positive	Negative	Positive	4	Positive	1	Negative	ND	0	ND	0	ND	0	ND	0	Black	TRUE	Positive_with_cannabis
439	4156	42	Male	0	0	0	0	1	0	0	0	NA	NA	Positive	Negative	Positive	Negative	Negative	2	Positive	1	Negative	ND	0	ND	0	ND	0	ND	0	Black	TRUE	Positive_with_cannabis
440	4164	38	Female	0	0	0	0	0	0	0	1	NA	NA	Negative	Negative	Negative	Negative	Negative	0	Negative	0	Negative	ND	0	ND	0	ND	0	ND	0	White	FALSE	No drug use
441	4166	44	Male	0	0	0	0	1	0	0	0	NA	NA	Negative	Negative	Positive	Negative	Negative	1	Negative	1	Negative	ND	0	ND	0	ND	0	ND	0	Black	TRUE	Single drug use
442	4177	51	Female	0	0	0	0	1	0	0	0	NA	NA	Positive	Negative	Negative	Negative	Negative	1	Negative	0	Negative	ND	0	ND	0	ND	0	ND	0	Black	TRUE	Single drug use
443	4178	52	Male	0	0	0	0	1	0	0	0	NA	NA	Positive	Negative	Positive	Negative	Positive	3	Positive	0	Negative	ND	0	ND	0	ND	0	ND	0	Black	TRUE	Positive_with_cannabis
444	4180	56	Male	0	0	0	0	0	0	0	1	NA	NA	Positive	Negative	Negative	Negative	Negative	1	Negative	0	Negative	ND	0	ND	0	ND	0	ND	0	White	TRUE	Single drug use
445	4184	48	Female	0	0	0	0	1	0	0	0	NA	NA	Positive	Negative	Positive	Negative	Negative	2	Positive	1	Negative	ND	0	ND	0	ND	0	ND	0	Black	TRUE	Positive_with_cannabis
446	4186	27	Female	0	0	0	0	1	0	0	0	NA	NA	Positive	Negative	Negative	Negative	Negative	1	Negative	1	Negative	ND	0	ND	0	ND	0	ND	0	Black	TRUE	Single drug use
447	4202	44	Female	0	0	0	0	1	0	0	0	NA	NA	Positive	Negative	Negative	Negative	Negative	1	Negative	0	Negative	ND	0	ND	0	ND	0	ND	0	Black	TRUE	Single drug use
448	4204	50	Female	0	0	0	0	1	0	0	0	NA	NA	Positive	Negative	Negative	Negative	Negative	1	Negative	0	Negative	ND	0	ND	0	ND	0	ND	0	Black	TRUE	Single drug use
449	4207	57	Male	0	0	0	0	1	0	0	0	NA	NA	Negative	Negative	Negative	Negative	Negative	0	Negative	0	Negative	ND	0	ND	0	ND	0	ND	0	Black	FALSE	No drug use
450	4210	52	Male	0	0	0	0	1	0	0	0	NA	NA	Positive	Negative	Negative	Negative	Positive	2	Positive	1	Negative	ND	0	ND	0	ND	0	ND	0	Black	TRUE	Positive_with_cannabis
451	4211	43	Female	0	0	0	0	1	0	0	0	NA	NA	Positive	Negative	Negative	Negative	Negative	1	Negative	1	Negative	ND	0	ND	0	ND	0	ND	0	Black	TRUE	Single drug use
452	4214	47	Female	0	0	0	0	1	0	0	0	NA	NA	Negative	Negative	Positive	Negative	Negative	2	Positive	0	Negative	ND	0	ND	0	ND	0	ND	0	Black	TRUE	Positive_without_cannabis
453	4218	54	Female	0	0	0	0	0	0	0	1	NA	NA	Negative	Negative	Negative	Negative	Negative	0	Negative	0	Negative	ND	0	ND	0	ND	0	ND	0	White	FALSE	No drug use
454	4219	36	Male	0	0	0	0	1	0	0	0	NA	NA	Positive	Negative	Negative	Negative	Negative	1	Negative	0	Negative	ND	0	ND	0	ND	0	ND	0	Black	TRUE	Single drug use
455	4223	54	Male	0	0	0	0	1	0	0	0	NA	NA	Negative	Negative	Negative	Negative	Negative	0	Negative	1	Negative	ND	0	ND	0	ND	0	ND	0	Black	FALSE	No drug use
456	4225	47	Male	0	0	0	0	1	0	0	0	NA	NA	Negative	Negative	Negative	Negative	Positive	1	Negative	1	Negative	ND	0	ND	0	ND	0	ND	0	Black	TRUE	Single drug use
457	4228	38	Male	0	0	0	0	0	0	0	1	NA	NA	Positive	Negative	Negative	Negative	Negative	1	Negative	0	Negative	ND	0	ND	0	ND	0	ND	0	White	TRUE	Single drug use
458	4229	41	Female	0	0	0	0	1	0	0	0	NA	NA	Positive	Negative	Negative	Negative	Negative	2	Positive	1	Negative	ND	0	ND	0	ND	0	ND	0	Black	TRUE	Positive_with_cannabis
459	4233	42	Male	0	0	0	0	1	0	0	0	NA	NA	Positive	Negative	Positive	Negative	Negative	2	Positive	1	Positive	K238R	1	L63P / L90? / M36I	2	K238R	1	L63P / L90? / M36I	2	Black	TRUE	Positive_with_cannabis
460	4247	43	Male	0	0	0	0	1	0	0	0	NA	NA	Positive	Negative	Negative	Negative	Negative	1	Negative	0	Negative	ND	0	ND	0	ND	0	ND	0	Black	TRUE	Single drug use
461	4249	50	Female	0	0	0	0	1	0	0	0	NA	NA	Positive	Negative	Negative	Negative	Negative	1	Negative	0	Negative	ND	0	ND	0	ND	0	ND	0	Black	TRUE	Single drug use
462	4252	47	Male	0	0	0	0	1	0	0	0	NA	NA	Positive	Negative	Positive	Negative	Positive	3	Positive	0	Negative	ND	0	ND	0	ND	0	ND	0	Black	TRUE	Positive_with_cannabis
463	4254	42	Male	0	0	0	0	1	0	0	0	NA	NA	Positive	Negative	Negative	Negative	Negative	1	Negative	0	Negative	ND	0	ND	0	ND	0	ND	0	Black	TRUE	Single drug use
464	4256	41	Male	0	0	0	0	1	0	0	0	NA	NA	Positive	Positive	Negative	Negative	Positive	3	Positive	1	Negative	ND	0	ND	0	ND	0	ND	0	Black	TRUE	Positive_with_cannabis
465	4258	44	Male	0	0	0	0	1	0	0	0	NA	NA	Positive	Negative	Positive	Negative	Negative	2	Positive	1	Negative	ND	0	ND	0	ND	0	ND	0	Black	TRUE	Positive_with_cannabis
466	4263	36	Male	0	0	0	0	1	0	0	0	NA	NA	Positive	Negative	Positive	Negative	Positive	3	Positive	0	Negative	ND	0	ND	0	ND	0	ND	0	Black	TRUE	Positive_with_cannabis
467	4264	47	Male	0	0	0	0	1	0	0	0	NA	NA	Positive	Positive	Positive	Negative	Positive	4	Positive	1	Negative	ND	0	ND	0	ND	0	ND	0	Black	TRUE	Positive_with_cannabis
468	4269	43	Male	0	0	0	0	0	0	0	1	NA	NA	Negative	Negative	Negative	Negative	Negative	0	Negative	1	Negative	ND	0	ND	0	ND	0	ND	0	White	FALSE	No drug use
469	4278	54	Female	0	0	0	0	1	0	0	0	NA	NA	Positive	Negative	Negative	Negative	Negative	1	Negative	1	Negative	ND	0	ND	0	ND	0	ND	0	Black	TRUE	Single drug use
470	4282	53	Female	0	0	0	0	1	0	0	0	NA	NA	Negative	Negative	Negative	Negative	Negative	0	Negative	0	Negative	ND	0	ND	0	ND	0	ND	0	Black	FALSE	No drug use
471	4283	37	Male	0	0	0	0	1	0	0	0	NA	NA	Negative	Negative	Negative	Negative	Negative	0	Negative	1	Negative	ND	0	ND	0	ND	0	ND	0	Black	FALSE	No drug use
472	4290	43	Female	0	0	0	0	1	0	0	0	NA	NA	Positive	Negative	Positive	Negative	Negative	2	Positive	0	Negative	ND	0	ND	0	ND	0	ND	0	Black	TRUE	Positive_with_cannabis
473	4291	51	Female	0	0	0	0	1	0	0	0	NA	NA	Negative	Negative	Negative	Negative	Negative	0	Negative	0	Negative	ND	0	ND	0	ND	0	ND	0	Black	FALSE	No drug use
474	4300	60	Male	0	0	0	0	1	0	0	0	NA	NA	Negative	Negative	Negative	Negative	Negative	0	Negative	0	Negative	ND	0	ND	0	ND	0	ND	0	Black	FALSE	No drug use
475	4301	54	Male	0	0	0	0	1	0	0	0	NA	NA	Negative	Negative	Negative	Negative	Negative	0	Negative	0	Negative	ND	0	ND	0	ND	0	ND	0	Black	FALSE	No drug use
476	4315	43	Male	0	0	0	0	1	0	0	0	NA	NA	Positive	Negative	Negative	Negative	Negative	1	Negative	0	Negative	ND	0	ND	0	ND	0	ND	0	Black	TRUE	Single drug use
477	4317	46	Male	0	0	0	0	1	0	0	0	NA	NA	Positive	Negative	Positive	Negative	Positive	3	Positive	1	Negative	ND	0	ND	0	ND	0	ND	0	Black	TRUE	Positive_with_cannabis
478	4318	52	Male	0	0	0	0	1	0	0	0	NA	NA	Negative	Negative	Positive	Negative	Negative	1	Negative	0	Negative	ND	0	ND	0	ND	0	ND	0	Black	TRUE	Single drug use
479	4320	48	Female	0	0	0	0	1	0	0	0	NA	NA	Negative	Negative	Negative	Negative	Negative	0	Negative	0	Negative	ND	0	ND	0	ND	0	ND	0	Black	FALSE	No drug use
480	4329	30	Male	0	0	0	0	1	0	0	0	NA	NA	Positive	Negative	Negative	Negative	Negative	1	Negative	0	Negative	ND	0	ND	0	ND	0	ND	0	Black	TRUE	Single drug use
481	4333	44	Female	0	0	0	0	1	0	0	0	NA	NA	Negative	Negative	Positive	Negative	Positive	2	Positive	0	Negative	ND	0	ND	0	ND	0	ND	0	Black	TRUE	Positive_without_cannabis
482	4335	44	Female	0	0	0	0	1	0	0	0	NA	NA	Negative	Negative	Negative	Negative	Negative	0	Negative	0	Negative	ND	0	ND	0	ND	0	ND	0	Black	FALSE	No drug use
483	4336	38	Male	0	0	0	0	1	0	0	0	NA	NA	Positive	Negative	Positive	Negative	Negative	2	Positive	0	Negative	ND	0	ND	0	ND	0	ND	0	Black	TRUE	Positive_with_cannabis
484	4339	49	Female	0	0	0	0	1	0	0	0	NA	NA	Negative	Negative	Negative	Negative	Negative	0	Negative	0	Negative	ND	0	ND	0	ND	0	ND	0	Black	FALSE	No drug use
485	4340	47	Male	0	0	0	0	1	0	0	0	NA	NA	Positive	Negative	Positive	Negative	Negative	2	Positive	1	Negative	ND	0	ND	0	ND	0	ND	0	Black	TRUE	Positive_with_cannabis
486	4342	49	Male	0	0	0	0	1	0	0	0	NA	NA	Positive	Negative	Positive	Negative	Positive	3	Positive	0	Negative	ND	0	ND	0	ND	0	ND	0	Black	TRUE	Positive_with_cannabis
487	4344	48	Male	0	0	0	0	0	0	0	1	NA	NA	Positive	Negative	Negative	Negative	Negative	1	Negative	1	Negative	ND	0	ND	0	ND	0	ND	0	White	TRUE	Single drug use
488	4350	55	Male	0	0	0	0	1	0	0	0	NA	NA	Positive	Negative	Positive	Negative	Positive	3	Positive	0	Negative	ND	0	ND	0	ND	0	ND	0	Black	TRUE	Positive_with_cannabis
489	4360	48	Male	0	0	0	0	0	0	0	1	NA	NA	Negative	Negative	Positive	Negative	Negative	1	Negative	1	Negative	ND	0	ND	0	ND	0	ND	0	White	TRUE	Single drug use
490	4382	43	Male	0	0	0	0	1	0	0	0	NA	NA	Positive	Negative	Positive	Positive	Positive	5	Positive	1	Negative	ND	0	ND	0	ND	0	ND	0	Black	TRUE	Positive_with_cannabis
491	4466	40	Female	0	0	0	0	1	0	0	0	NA	NA	Positive	Negative	Negative	Negative	Positive	2	Positive	1	Negative	ND	0	ND	0	ND	0	ND	0	Black	TRUE	Positive_with_cannabis
492	4492	61	Male	0	1	0	0	0	0	0	0	NA	NA	Positive	Negative	Positive	Negative	Positive	3	Positive	0	Negative	ND	0	ND	0	ND	0	ND	0	Hispanic	TRUE	Positive_with_cannabis
493	4508	48	Male	0	0	0	0	1	0	0	0	NA	NA	Positive	Negative	Positive	Negative	Positive	3	Positive	0	Negative	ND	0	ND	0	ND	0	ND	0	Black	TRUE	Positive_with_cannabis
494	4510	42	Male	0	0	0	0	0	0	0	1	NA	NA	Positive	Positive	Negative	Negative	Negative	3	Positive	1	Negative	ND	0	ND	0	ND	0	ND	0	White	TRUE	Positive_with_cannabis
495	4515	46	Male	0	0	0	0	1	0	0	0	NA	NA	Positive	Negative	Positive	Negative	Negative	2	Positive	1	Negative	ND	0	ND	0	ND	0	ND	0	Black	TRUE	Positive_with_cannabis
496	4529	51	Male	0	0	0	0	0	0	0	1	NA	NA	Negative	Negative	Positive	Negative	Positive	3	Positive	0	Negative	ND	0	ND	0	ND	0	ND	0	White	TRUE	Positive_without_cannabis
497	4530	52	Male	0	0	0	0	0	0	0	1	NA	NA	Positive	Negative	Negative	Negative	Negative	1	Negative	1	Negative	ND	0	ND	0	ND	0	ND	0	White	TRUE	Single drug use
498	4536	44	Male	0	0	0	0	0	0	0	1	NA	NA	Positive	Negative	Negative	Negative	Negative	1	Negative	0	Negative	ND	0	ND	0	ND	0	ND	0	White	TRUE	Single drug use
499	4551	45	Female	0	0	0	0	1	0	0	0	NA	NA	Negative	Negative	Negative	Negative	Negative	0	Negative	1	Negative	ND	0	ND	0	ND	0	ND	0	Black	FALSE	No drug use
500	4559	40	Male	0	0	0	0	1	0	0	0	NA	NA	Positive	Negative	Positive	Negative	Positive	4	Positive	0	Negative	ND	0	ND	0	ND	0	ND	0	Black	TRUE	Positive_with_cannabis
501	4560	47	Female	0	1	0	0	0	0	0	0	NA	NA	Negative	Negative	Negative	Negative	Negative	0	Negative	1	Negative	ND	0	ND	0	ND	0	ND	0	Hispanic	FALSE	No drug use
502	4566	43	Female	0	0	0	0	1	0	0	0	NA	NA	Positive	Negative	Positive	Negative	Negative	2	Positive	0	Negative	ND	0	ND	0	ND	0	ND	0	Black	TRUE	Positive_with_cannabis
503	4572	36	Female	0	1	0	0	0	0	0	0	NA	NA	Positive	Negative	Negative	Negative	Positive	2	Positive	0	Negative	ND	0	ND	0	ND	0	ND	0	Hispanic	TRUE	Positive_with_cannabis
504	4575	55	Male	0	0	0	0	1	0	0	0	NA	NA	Positive	Negative	Negative	Negative	Positive	2	Positive	0	Negative	ND	0	ND	0	ND	0	ND	0	Black	TRUE	Positive_with_cannabis
505	4577	50	Female	0	0	0	0	1	0	0	0	NA	NA	Positive	Negative	Positive	Negative	Positive	3	Positive	0	Negative	ND	0	ND	0	ND	0	ND	0	Black	TRUE	Positive_with_cannabis
506	4590	45	Male	0	0	0	0	0	0	0	1	NA	NA	Positive	Negative	Negative	Negative	Negative	1	Negative	0	Negative	ND	0	ND	0	ND	0	ND	0	White	TRUE	Single drug use
507	4591	39	Male	0	0	0	0	1	0	0	0	NA	NA	Positive	Negative	Positive	Negative	Negative	2	Positive	0	Negative	ND	0	ND	0	ND	0	ND	0	Black	TRUE	Positive_with_cannabis
508	4593	38	Female	0	0	0	0	1	0	0	0	NA	NA	Negative	Negative	Negative	Negative	Positive	1	Negative	0	Negative	ND	0	ND	0	ND	0	ND	0	Black	TRUE	Single drug use
509	4599	43	Male	0	1	0	0	0	0	0	0	NA	NA	Positive	Positive	Negative	Negative	Positive	3	Positive	1	Negative	ND	0	ND	0	ND	0	ND	0	Hispanic	TRUE	Positive_with_cannabis
510	4611	52	Female	0	0	0	0	1	0	0	0	NA	NA	Negative	Positive	Negative	Negative	Negative	1	Negative	0	Negative	ND	0	ND	0	ND	0	ND	0	Black	TRUE	Single drug use
511	4612	38	Male	0	1	0	0	0	0	0	0	NA	NA	Positive	Positive	Positive	Positive	Positive	5	Positive	0	Positive	K103N	1	V77?	1	K103N	1	L63P / V77I	2	Hispanic	TRUE	Positive_with_cannabis
512	4613	51	Male	0	0	0	0	1	0	0	0	NA	NA	Positive	Negative	Negative	Negative	Positive	2	Positive	0	Negative	ND	0	ND	0	ND	0	ND	0	Black	TRUE	Positive_with_cannabis
513	4614	39	Male	0	1	0	0	0	0	0	0	NA	NA	Positive	Negative	Positive	Negative	Negative	2	Positive	0	Negative	ND	0	ND	0	ND	0	ND	0	Hispanic	TRUE	Positive_with_cannabis
514	4621	40	Female	0	0	0	0	1	0	0	0	NA	NA	Negative	Negative	Positive	Positive	Negative	2	Positive	0	Negative	ND	0	ND	0	ND	0	ND	0	Black	TRUE	Positive_without_cannabis
515	4622	54	Male	0	0	0	0	0	0	0	1	NA	NA	Positive	Negative	Negative	Negative	Negative	1	Negative	0	Negative	ND	0	ND	0	ND	0	ND	0	White	TRUE	Single drug use
516	4627	39	Female	0	0	0	0	1	0	0	0	NA	NA	Negative	Negative	Negative	Negative	Negative	0	Negative	0	Negative	ND	0	ND	0	ND	0	ND	0	Black	FALSE	No drug use
517	4635	46	Female	0	1	0	0	0	0	0	0	NA	NA	Positive	Negative	Negative	Negative	Negative	1	Negative	0	Negative	ND	0	ND	0	ND	0	ND	0	Hispanic	TRUE	Single drug use
518	4666	39	Male	0	0	0	0	1	0	0	0	NA	NA	Positive	Negative	Negative	Negative	Negative	1	Negative	0	Negative	ND	0	ND	0	ND	0	ND	0	Black	TRUE	Single drug use
519	4680	44	Male	0	0	0	0	0	0	0	1	NA	NA	Negative	Negative	Negative	Negative	Negative	0	Negative	1	Negative	ND	0	ND	0	ND	0	ND	0	White	FALSE	No drug use
520	4682	48	Male	0	0	0	0	1	0	0	0	NA	NA	Positive	Negative	Positive	Negative	Positive	3	Positive	0	Negative	ND	0	ND	0	ND	0	ND	0	Black	TRUE	Positive_with_cannabis
521	4686	53	Male	0	0	0	0	1	0	0	0	NA	NA	Positive	Negative	Positive	Negative	Negative	2	Positive	0	Negative	ND	0	ND	0	ND	0	ND	0	Black	TRUE	Positive_with_cannabis
522	4694	52	Male	0	0	0	0	1	0	0	0	NA	NA	Positive	Negative	Positive	Negative	Positive	3	Positive	1	Negative	ND	0	ND	0	ND	0	ND	0	Black	TRUE	Positive_with_cannabis
523	4706	50	Male	0	0	0	0	1	0	0	0	NA	NA	Positive	Negative	Positive	Negative	Negative	2	Positive	0	Negative	ND	0	ND	0	ND	0	ND	0	Black	TRUE	Positive_with_cannabis
524	4710	42	Male	0	0	0	0	1	0	0	0	NA	NA	Positive	Negative	Positive	Negative	Negative	2	Positive	1	Negative	ND	0	ND	0	ND	0	ND	0	Black	TRUE	Positive_with_cannabis
525	4711	46	Female	0	0	0	0	1	0	0	0	NA	NA	Negative	Negative	Negative	Negative	Negative	0	Negative	0	Negative	ND	0	ND	0	ND	0	ND	0	Black	FALSE	No drug use
526	4728	53	Female	0	0	0	0	1	0	0	0	NA	NA	Positive	Negative	Negative	Negative	Negative	1	Negative	0	Negative	ND	0	ND	0	ND	0	ND	0	Black	TRUE	Single drug use
527	4730	40	Male	0	1	0	0	0	0	0	0	NA	NA	Negative	Negative	Negative	Negative	Positive	2	Positive	0	Negative	ND	0	ND	0	ND	0	ND	0	Hispanic	TRUE	Positive_without_cannabis
528	4733	47	Male	0	0	0	0	1	0	0	0	NA	NA	Positive	Negative	Negative	Negative	Negative	1	Negative	1	Negative	ND	0	ND	0	ND	0	ND	0	Black	TRUE	Single drug use
529	4736	42	Male	0	0	0	0	0	0	0	1	NA	NA	Positive	Negative	Negative	Negative	Negative	1	Negative	0	Negative	ND	0	ND	0	ND	0	ND	0	White	TRUE	Single drug use
530	4745	47	Female	0	0	0	0	1	0	0	0	NA	NA	Positive	Negative	Positive	Negative	Positive	3	Positive	0	Negative	ND	0	ND	0	ND	0	ND	0	Black	TRUE	Positive_with_cannabis
531	4750	55	Male	0	0	0	0	1	0	0	0	NA	NA	Negative	Negative	Negative	Negative	Negative	0	Negative	0	Negative	ND	0	ND	0	ND	0	ND	0	Black	FALSE	No drug use
532	4753	45	Male	0	0	0	0	1	0	0	0	NA	NA	Positive	Negative	Positive	Negative	Negative	2	Positive	0	Negative	ND	0	ND	0	ND	0	ND	0	Black	TRUE	Positive_with_cannabis
533	4771	40	Male	0	0	0	0	1	0	0	0	NA	NA	Negative	Negative	Positive	Negative	Negative	1	Negative	0	Negative	ND	0	ND	0	ND	0	ND	0	Black	TRUE	Single drug use
534	4775	43	Male	0	0	0	0	1	0	0	0	NA	NA	Positive	Negative	Negative	Negative	Negative	1	Negative	0	Negative	ND	0	ND	0	ND	0	ND	0	Black	TRUE	Single drug use
535	4787	56	Male	0	0	0	0	1	0	0	0	NA	NA	Positive	Negative	Negative	Negative	Negative	1	Negative	0	Negative	ND	0	ND	0	ND	0	ND	0	Black	TRUE	Single drug use
536	4812	51	Male	0	0	0	0	0	0	0	1	NA	NA	Positive	Negative	Negative	Negative	Positive	2	Positive	0	Negative	ND	0	ND	0	ND	0	ND	0	White	TRUE	Positive_with_cannabis
537	4851	47	Male	0	1	0	0	0	0	0	0	NA	NA	Negative	Negative	Negative	Negative	Negative	0	Negative	1	Negative	ND	0	ND	0	ND	0	ND	0	Hispanic	FALSE	No drug use
538	4852	38	Male	0	0	0	0	0	0	0	1	NA	NA	Positive	Negative	Negative	Negative	Negative	1	Negative	1	Negative	ND	0	ND	0	ND	0	ND	0	White	TRUE	Single drug use
539	4858	40	Male	0	0	0	0	0	0	0	1	NA	NA	Negative	Negative	Negative	Negative	Negative	0	Negative	0	Negative	ND	0	ND	0	ND	0	ND	0	White	FALSE	No drug use
540	4865	57	Male	0	0	0	0	0	0	0	1	NA	NA	Negative	Negative	Negative	Negative	Negative	0	Negative	1	Negative	ND	0	ND	0	ND	0	ND	0	White	FALSE	No drug use
541	4883	47	Male	0	0	0	0	1	0	0	0	NA	NA	Positive	Negative	Negative	Negative	Negative	1	Negative	1	Negative	ND	0	ND	0	ND	0	ND	0	Black	TRUE	Single drug use
542	4886	34	Male	0	1	0	0	0	0	0	0	NA	NA	Negative	Positive	Negative	Negative	Negative	2	Positive	1	Negative	ND	0	ND	0	ND	0	ND	0	Hispanic	TRUE	Positive_without_cannabis
543	4889	45	Female	0	0	0	0	0	0	0	1	NA	NA	Negative	Negative	Negative	Negative	Positive	1	Negative	0	Negative	ND	0	ND	0	ND	0	ND	0	White	TRUE	Single drug use
544	4896	31	Female	0	0	0	0	0	0	0	1	NA	NA	Negative	Positive	Negative	Negative	Positive	2	Positive	1	Negative	ND	0	ND	0	ND	0	ND	0	White	TRUE	Positive_without_cannabis
545	4897	37	Male	0	0	0	0	0	0	0	1	NA	NA	Negative	Positive	Negative	Positive	Negative	2	Positive	1	Negative	ND	0	ND	0	ND	0	ND	0	White	TRUE	Positive_without_cannabis
546	4901	43	Male	0	0	0	0	0	0	0	1	NA	NA	Positive	Negative	Negative	Negative	Positive	2	Positive	0	Negative	ND	0	ND	0	ND	0	ND	0	White	TRUE	Positive_with_cannabis
547	4907	44	Male	0	0	0	0	0	0	0	1	NA	NA	Positive	Positive	Negative	Negative	Negative	2	Positive	1	Negative	ND	0	ND	0	ND	0	ND	0	White	TRUE	Positive_with_cannabis
548	4912	40	Male	0	0	0	0	1	0	0	0	NA	NA	Negative	Negative	Negative	Negative	Negative	0	Negative	1	Negative	ND	0	ND	0	ND	0	ND	0	Black	FALSE	No drug use
549	4914	40	Male	0	0	0	0	0	0	0	1	NA	NA	Negative	Negative	Negative	Negative	Negative	0	Negative	1	Negative	ND	0	ND	0	ND	0	ND	0	White	FALSE	No drug use
550	4916	38	Male	0	0	0	0	0	0	0	1	NA	NA	Positive	Negative	Negative	Negative	Negative	1	Negative	1	Negative	ND	0	ND	0	ND	0	ND	0	White	TRUE	Single drug use
551	4920	23	Female	0	0	0	0	0	0	0	1	NA	NA	Positive	Negative	Negative	Negative	Negative	1	Negative	0	Negative	ND	0	ND	0	ND	0	ND	0	White	TRUE	Single drug use
552	4924	37	Male	0	0	0	0	0	0	0	1	NA	NA	Positive	Negative	Negative	Negative	Negative	1	Negative	0	Negative	ND	0	ND	0	ND	0	ND	0	White	TRUE	Single drug use
553	4925	51	Male	0	0	0	0	0	0	0	1	NA	NA	Negative	Negative	Negative	Negative	Positive	1	Negative	0	Negative	ND	0	ND	0	ND	0	ND	0	White	TRUE	Single drug use
554	4928	34	Male	0	0	0	0	0	0	0	1	NA	NA	Negative	Negative	Negative	Negative	Positive	1	Negative	0	Negative	ND	0	ND	0	ND	0	ND	0	White	TRUE	Single drug use
555	4938	44	Male	0	0	0	0	0	0	0	1	NA	NA	Positive	Negative	Negative	Negative	Negative	1	Negative	0	Negative	ND	0	ND	0	ND	0	ND	0	White	TRUE	Single drug use
556	4939	43	Male	0	0	0	0	0	0	0	1	NA	NA	Positive	Negative	Negative	Negative	Negative	1	Negative	1	Negative	ND	0	ND	0	ND	0	ND	0	White	TRUE	Single drug use
557	4940	68	Male	0	0	0	0	0	0	0	1	NA	NA	Negative	Negative	Negative	Negative	Negative	0	Negative	0	Negative	ND	0	ND	0	ND	0	ND	0	White	FALSE	No drug use
558	4941	40	Male	0	1	0	0	0	0	0	0	NA	NA	Negative	Negative	Negative	Negative	Negative	0	Negative	0	Negative	ND	0	ND	0	ND	0	ND	0	Hispanic	FALSE	No drug use
559	4942	40	Male	0	1	0	0	0	0	0	0	NA	NA	Positive	Negative	Negative	Negative	Negative	1	Negative	1	Negative	ND	0	ND	0	ND	0	ND	0	Hispanic	TRUE	Single drug use
560	4943	57	Male	0	0	0	0	0	0	0	1	NA	NA	Negative	Negative	Negative	Negative	Negative	0	Negative	0	Negative	ND	0	ND	0	ND	0	ND	0	White	FALSE	No drug use
561	4944	42	Male	0	0	0	0	0	0	0	1	NA	NA	Negative	Negative	Negative	Negative	Negative	0	Negative	0	Negative	ND	0	ND	0	ND	0	ND	0	White	FALSE	No drug use
562	4951	42	Male	0	0	0	0	0	0	0	1	NA	NA	Negative	Negative	Negative	Negative	Negative	0	Negative	1	Negative	ND	0	ND	0	ND	0	ND	0	White	FALSE	No drug use
563	4955	47	Male	0	0	0	0	0	0	0	1	NA	NA	Negative	Negative	Negative	Negative	Negative	0	Negative	0	Negative	ND	0	ND	0	ND	0	ND	0	White	FALSE	No drug use
564	4956	38	Female	0	0	0	0	0	0	0	1	NA	NA	Positive	Positive	Negative	Negative	Negative	2	Positive	0	Negative	ND	0	ND	0	ND	0	ND	0	White	TRUE	Positive_with_cannabis
565	4957	38	Male	0	0	0	0	0	0	0	1	NA	NA	Positive	Negative	Negative	Negative	Positive	2	Positive	0	Negative	ND	0	ND	0	ND	0	ND	0	White	TRUE	Positive_with_cannabis
566	4960	38	Male	0	0	0	0	0	0	0	1	NA	NA	Positive	Positive	Negative	Negative	Negative	2	Positive	0	Negative	ND	0	ND	0	ND	0	ND	0	White	TRUE	Positive_with_cannabis
567	4961	30	Male	0	0	0	0	0	0	0	1	NA	NA	Negative	Negative	Negative	Negative	Negative	0	Negative	0	Negative	ND	0	ND	0	ND	0	ND	0	White	FALSE	No drug use
568	4964	43	Male	0	0	0	0	0	0	0	1	NA	NA	Positive	Negative	Negative	Negative	Negative	1	Negative	0	Negative	ND	0	ND	0	ND	0	ND	0	White	TRUE	Single drug use
569	4969	42	Male	0	0	0	0	0	0	0	1	NA	NA	Negative	Negative	Negative	Negative	Negative	0	Negative	1	Negative	ND	0	ND	0	ND	0	ND	0	White	FALSE	No drug use
570	4970	48	Male	0	0	0	0	0	0	0	1	NA	NA	Positive	Negative	Negative	Negative	Negative	1	Negative	0	Negative	ND	0	ND	0	ND	0	ND	0	White	TRUE	Single drug use
571	4971	38	Male	0	1	0	0	0	0	0	0	NA	NA	Negative	Negative	Negative	Negative	Negative	0	Negative	1	Negative	ND	0	ND	0	ND	0	ND	0	Hispanic	FALSE	No drug use
572	4973	30	Female	0	0	0	0	1	0	0	0	NA	NA	Positive	Negative	Negative	Negative	Negative	1	Negative	1	Negative	ND	0	ND	0	ND	0	ND	0	Black	TRUE	Single drug use
573	4977	36	Male	0	0	0	0	0	0	0	1	NA	NA	Positive	Negative	Negative	Negative	Negative	1	Negative	0	Negative	ND	0	ND	0	ND	0	ND	0	White	TRUE	Single drug use
574	4978	34	Male	0	0	0	0	0	0	0	1	NA	NA	Positive	Negative	Negative	Negative	Negative	1	Negative	1	Negative	ND	0	ND	0	ND	0	ND	0	White	TRUE	Single drug use
575	4979	43	Female	0	0	0	0	1	0	0	0	NA	NA	Positive	Negative	Negative	Negative	Negative	1	Negative	0	Negative	ND	0	ND	0	ND	0	ND	0	Black	TRUE	Single drug use
576	4980	33	Female	0	0	0	0	1	0	0	0	NA	NA	Negative	Negative	Negative	Negative	Positive	1	Negative	0	Negative	ND	0	ND	0	ND	0	ND	0	Black	TRUE	Single drug use
577	4981	44	Male	0	0	0	0	1	0	0	0	NA	NA	Negative	Negative	Negative	Negative	Negative	0	Negative	1	Positive	K70R / T215Y	2	L63P / V77I	2	K103N / V188C / Y188C	2	L63A	1	Black	FALSE	No drug use
578	4982	48	Male	0	0	0	0	1	0	0	0	NA	NA	Negative	Negative	Negative	Negative	Positive	1	Negative	1	Negative	ND	0	ND	0	ND	0	ND	0	Black	TRUE	Single drug use
579	4984	39	Male	0	0	0	0	0	0	0	1	NA	NA	Positive	Positive	Negative	Negative	Negative	2	Positive	0	Negative	ND	0	ND	0	ND	0	ND	0	White	TRUE	Positive_with_cannabis
580	4986	46	Female	0	0	1	0	0	0	0	0	NA	NA	Negative	Positive	Negative	Negative	Negative	1	Negative	0	Negative	ND	0	ND	0	ND	0	ND	0	Unknown	TRUE	Single drug use
581	4989	41	Male	0	0	0	0	0	0	0	1	NA	NA	Negative	Positive	Negative	Negative	Negative	1	Negative	1	Negative	ND	0	ND	0	ND	0	ND	0	White	TRUE	Single drug use
582	4991	57	Female	0	0	0	0	0	0	0	1	NA	NA	Positive	Negative	Negative	Negative	Negative	1	Negative	1	Negative	ND	0	ND	0	ND	0	ND	0	White	TRUE	Single drug use
583	4994	31	Male	0	0	0	0	0	0	0	1	NA	NA	Negative	Negative	Negative	Negative	Negative	0	Negative	1	Negative	ND	0	ND	0	ND	0	ND	0	White	FALSE	No drug use
584	5000	42	Male	0	0	0	0	0	0	0	1	NA	NA	Positive	Negative	Positive	Negative	Negative	2	Positive	0	Negative	ND	0	ND	0	ND	0	ND	0	White	TRUE	Positive_with_cannabis
585	5003	43	Male	0	0	0	0	0	0	0	1	NA	NA	Positive	Negative	Negative	Negative	Negative	1	Negative	1	Negative	ND	0	ND	0	ND	0	ND	0	White	TRUE	Single drug use
586	5005	37	Male	0	1	0	0	0	0	0	0	NA	NA	Positive	Negative	Negative	Negative	Negative	1	Negative	0	Negative	ND	0	ND	0	ND	0	ND	0	Hispanic	TRUE	Single drug use
587	5008	51	Male	0	0	0	0	0	0	0	1	NA	NA	Negative	Negative	Negative	Negative	Negative	0	Negative	0	Negative	ND	0	ND	0	ND	0	ND	0	White	FALSE	No drug use
588	5009	48	Male	0	0	0	0	0	0	0	1	NA	NA	Negative	Negative	Negative	Negative	Negative	0	Negative	1	Negative	ND	0	ND	0	ND	0	ND	0	White	FALSE	No drug use
589	5010	36	Male	0	0	0	0	0	0	0	1	NA	NA	Positive	Negative	Negative	Negative	Negative	1	Negative	0	Negative	ND	0	ND	0	ND	0	ND	0	White	TRUE	Single drug use
590	5014	50	Male	0	0	0	0	0	0	0	1	NA	NA	Negative	Negative	Negative	Negative	Negative	0	Negative	0	Negative	ND	0	ND	0	ND	0	ND	0	White	FALSE	No drug use
591	5020	66	Male	0	0	0	0	0	0	0	1	NA	NA	Positive	Negative	Negative	Negative	Negative	1	Negative	1	Negative	ND	0	ND	0	ND	0	ND	0	White	TRUE	Single drug use
592	5021	41	Male	0	0	0	0	0	0	0	1	NA	NA	Negative	Negative	Negative	Negative	Negative	0	Negative	0	Negative	ND	0	ND	0	ND	0	ND	0	White	FALSE	No drug use
593	5032	44	Male	0	0	0	0	0	0	0	1	NA	NA	Negative	Negative	Negative	Negative	Negative	0	Negative	0	Negative	ND	0	ND	0	ND	0	ND	0	White	FALSE	No drug use
594	5038	45	Male	0	0	0	0	0	0	0	1	NA	NA	Positive	Negative	Negative	Negative	Negative	1	Negative	1	Negative	ND	0	ND	0	ND	0	ND	0	White	TRUE	Single drug use
595	5052	59	Male	0	0	0	0	0	0	0	1	NA	NA	Negative	Negative	Negative	Negative	Negative	0	Negative	0	Positive	K103R / V179I	2	L63A	1	K70R / T215?	2	L63Q / V77I	2	White	FALSE	No drug use
596	5053	45	Male	0	0	0	0	1	0	0	0	NA	NA	Positive	Negative	Negative	Negative	Negative	1	Negative	1	Negative	ND	0	ND	0	ND	0	ND	0	Black	TRUE	Single drug use
597	5060	27	Male	0	0	0	0	0	0	0	1	NA	NA	Positive	Negative	Negative	Negative	Negative	2	Positive	0	Negative	ND	0	ND	0	ND	0	ND	0	White	TRUE	Positive_with_cannabis
598	5065	31	Male	0	0	0	0	0	0	0	1	NA	NA	Positive	Positive	Negative	Negative	Negative	2	Positive	0	Negative	ND	0	ND	0	ND	0	ND	0	White	TRUE	Positive_with_cannabis
599	5066	40	Male	0	1	0	0	0	0	0	0	NA	NA	Positive	Positive	Negative	Negative	Negative	2	Positive	1	Negative	ND	0	ND	0	ND	0	ND	0	Hispanic	TRUE	Positive_with_cannabis
600	5068	53	Male	0	0	0	0	0	0	0	1	NA	NA	Negative	Negative	Negative	Negative	Negative	0	Negative	0	Negative	ND	0	ND	0	ND	0	ND	0	White	FALSE	No drug use
601	5071	39	Male	0	0	0	0	0	0	0	1	NA	NA	Negative	Negative	Negative	Negative	Negative	0	Negative	0	Negative	ND	0	ND	0	ND	0	ND	0	White	FALSE	No drug use
602	5078	24	Male	0	1	0	0	0	0	0	0	NA	NA	Positive	Negative	Negative	Negative	Negative	2	Positive	0	Negative	ND	0	ND	0	ND	0	ND	0	Hispanic	TRUE	Positive_with_cannabis
603	5083	36	Male	0	0	0	0	0	0	0	1	NA	NA	Positive	Negative	Negative	Positive	Negative	2	Positive	0	Negative	ND	0	ND	0	ND	0	ND	0	White	TRUE	Positive_with_cannabis
604	5092	52	Female	0	1	0	0	0	0	0	0	NA	NA	Positive	Negative	Negative	Negative	Negative	1	Negative	0	Negative	ND	0	ND	0	ND	0	ND	0	Hispanic	TRUE	Single drug use
605	5094	22	Male	0	0	1	0	0	0	0	0	NA	NA	Positive	Negative	Negative	Negative	Negative	1	Negative	0	Negative	ND	0	ND	0	ND	0	ND	0	Unknown	TRUE	Single drug use
606	5095	44	Male	0	0	0	0	0	0	0	1	NA	NA	Negative	Positive	Negative	Negative	Negative	1	Negative	0	Negative	ND	0	ND	0	ND	0	ND	0	White	TRUE	Single drug use
607	5098	47	Male	0	1	0	0	0	0	0	0	NA	NA	Positive	Negative	Negative	Negative	Negative	1	Negative	0	Negative	ND	0	ND	0	ND	0	ND	0	Hispanic	TRUE	Single drug use
608	5101	33	Male	0	1	0	0	0	0	0	0	NA	NA	Negative	Negative	Negative	Negative	Negative	0	Negative	0	Negative	ND	0	ND	0	ND	0	ND	0	Hispanic	FALSE	No drug use
609	5106	45	Male	0	0	0	0	0	0	0	1	NA	NA	Negative	Negative	Negative	Negative	Negative	0	Negative	0	Negative	ND	0	ND	0	ND	0	ND	0	White	FALSE	No drug use
610	5154	33	Male	0	0	0	0	0	0	0	1	NA	NA	Positive	Negative	Negative	Negative	Negative	1	Negative	0	Negative	ND	0	ND	0	ND	0	ND	0	White	TRUE	Single drug use
611	5159	40	Male	0	0	0	0	0	0	0	1	NA	NA	Positive	Negative	Negative	Negative	Negative	1	Negative	0	Negative	ND	0	ND	0	ND	0	ND	0	White	TRUE	Single drug use
612	5171	32	Male	0	0	1	0	0	0	0	0	NA	NA	Negative	Negative	Negative	Negative	Negative	0	Negative	0	Negative	ND	0	ND	0	ND	0	ND	0	Unknown	FALSE	No drug use
613	5174	47	Male	0	0	0	0	0	0	0	1	NA	NA	Negative	Negative	Negative	Negative	Negative	0	Negative	0	Negative	ND	0	ND	0	ND	0	ND	0	White	FALSE	No drug use
614	5176	30	Male	0	0	0	0	0	0	0	1	NA	NA	Negative	Negative	Negative	Negative	Negative	0	Negative	1	Negative	ND	0	ND	0	ND	0	ND	0	White	FALSE	No drug use
