# Supplementary material for: Cannabis use is associated with a lower likelihood of presence of HIV drug resistance mutations in a retrospective cohort of adults with HIV
Source: NeuroImmune Pharm Ther. 2025 Feb 10;4(1):49–57. doi: 10.1515/nipt-2024-0010 (PMC12041849; doi:10.1515/nipt-2024-0010)
Supplement: Supplementary file 3 — Supplementary Material Details [file j_nipt-2024-0010_suppl_003.csv]

	PATID	Exact Exam Date (VL)	Exact Exam Date (Drugs)	Month/ Year Exam Date	CSF Viral Load	Plasma Viral Load	CSF Escape	CSF Escape with Plasma Suppression	Cannabis	Cocaine	Opiates	Meth	Amphetamines	Sedatives	PCP	# of Substances	Poly- W/ Marijuana	Poly- W/O Marijuana	Substance Use Group	high_viremia	PolySubstance
1	4	3/19/04	9/8/03	Mar-04	50	29890	0	0	0	0	0	0	0	0	0	0	0	0	None	1	0
2	4	8/22/05	8/22/05	Aug-05	50	17263	0	0	0	0	0	0	0	0	0	0	0	0	None	1	0
3	4	8/22/06	8/22/06	Aug-06	50	50	0	0	0	0	0	0	0	0	0	0	0	0	None	0	0
4	4	2/6/09	10/2/07	Feb-09	141	50	1	1	0	0	0	0	0	0	0	0	0	0	None	0	0
5	4	3/26/10	2/6/09	Mar-10	50	50	0	0	0	0	0	0	0	1	0	1	0	0	Sedatives	0	0
6	4	4/12/11	3/26/10	Apr-11	180	50	1	1	0	0	0	0	0	0	0	0	0	0	None	0	0
7	6	9/22/03	4/12/11	Sep-03	710	170	1	0	0	0	1	0	0	1	0	2	0	1	Poly- No Marijuana	0	1
8	6	4/20/04	4/9/13	Apr-04	50	50	0	0	0	0	1	0	0	0	0	1	0	0	Opiates	0	0
9	6	10/31/06	6/14/16	Oct-06	50	50	0	0	0	0	1	0	0	0	0	1	0	0	Opiates	0	0
10	28	3/1/05	6/7/18	Mar-05	285	1580	0	0	1	0	0	0	0	0	0	1	0	0	Marijuana	1	0
11	28	6/1/07	9/22/03	Jun-07	59	161	0	0	0	0	0	1	0	0	0	1	0	0	Meth	0	0
12	28	8/1/07	1/30/04	Aug-07	5090	37000	0	0	0	1	0	1	0	0	0	2	0	1	Poly- No Marijuana	1	1
13	28	3/1/09	7/19/04	Mar-09	1350	20273	0	0	0	0	0	1	1	0	0	2	0	1	Poly- No Marijuana	1	1
14	28	8/1/09	5/30/06	Aug-09	357	958	0	0	0	0	0	0	0	0	0	0	0	0	None	0	0
15	28	9/1/10	10/31/06	Sep-10	253	2436	0	0	1	0	0	1	1	0	0	3	1	0	Poly- Marijuana	1	1
16	28	8/1/12	4/22/08	Aug-12	40	19353	0	0	1	0	0	0	0	0	0	1	0	0	Marijuana	1	0
17	28	8/1/13	3/17/05	Aug-13	278	32062	0	0	1	0	0	1	1	0	0	3	1	0	Poly- Marijuana	1	1
18	28	8/1/14	9/22/05	Aug-14	689	23193	0	0	0	0	0	1	1	0	0	2	0	1	Poly- No Marijuana	1	1
19	28	9/1/15	4/24/06	Sep-15	264	47049	0	0	0	0	0	1	1	0	0	2	0	1	Poly- No Marijuana	1	1
20	74	12/3/07	3/6/09	Dec-07	50	750000	0	0	1	0	0	0	0	0	0	1	0	0	Marijuana	1	0
21	74	6/19/08	8/21/09	Jun-08	50	400	0	0	1	0	0	0	0	0	0	1	0	0	Marijuana	0	0
22	74	4/22/09	5/12/10	Apr-09	40	40	0	0	1	0	0	0	0	0	0	1	0	0	Marijuana	0	0
23	80	4/9/03	5/26/11	Apr-03	50	400	0	0	0	0	0	0	0	0	0	0	0	0	None	0	0
24	80	1/24/08	8/13/13	Jan-08	50	400	0	0	0	0	0	0	0	0	0	0	0	0	None	0	0
25	80	4/21/10	9/1/15	Apr-10	40	40	0	0	0	0	0	0	0	0	0	0	0	0	None	0	0
26	80	2/9/11	2/22/02	Feb-11	40	40	0	0	0	0	0	0	0	0	0	0	0	0	None	0	0
27	82	6/25/03	1/17/03	Jun-03	50	400	0	0	1	0	0	0	0	0	0	1	0	0	Marijuana	0	0
28	82	6/25/08	8/1/05	Jun-08	50	400	0	0	1	1	0	0	0	0	0	2	1	0	Poly- Marijuana	0	1
29	82	4/29/09	8/1/06	Apr-09	40	1841	0	0	1	1	0	0	0	0	0	2	1	0	Poly- Marijuana	1	1
30	87	12/19/02	5/11/09	Dec-02	50	400	0	0	0	0	0	0	0	1	0	1	0	0	Sedatives	0	0
31	87	11/25/03	7/11/11	Nov-03	50	400	0	0	0	0	0	0	0	1	0	1	0	0	Sedatives	0	0
32	87	11/15/07	2/26/18	Nov-07	50	400	0	0	0	0	0	0	0	0	0	0	0	0	None	0	0
33	87	9/8/10	5/28/99	Sep-10	40	40	0	0	0	0	0	0	0	0	0	0	0	0	None	0	0
34	100	1/21/09	7/19/05	Jan-09	40	69	0	0	0	0	0	0	0	0	0	0	0	0	None	0	0
35	100	6/12/09	11/27/06	Jun-09	40	40	0	0	0	0	0	0	0	0	0	0	0	0	None	0	0
36	100	4/30/12	3/18/08	Apr-12	40	40	0	0	0	0	0	0	0	0	0	0	0	0	None	0	0
37	101	9/11/03	6/25/12	Sep-03	2303	62346	0	0	0	0	0	0	0	0	0	0	0	0	None	1	0
38	106	11/21/02	5/7/99	Nov-02	454	809	0	0	0	0	0	0	0	0	0	0	0	0	None	0	0
39	106	7/30/03	4/5/00	Jul-03	535	480	1	0	0	0	0	0	0	0	0	0	0	0	None	0	0
40	106	1/18/07	4/2/01	Jan-07	3033	643	1	0	0	0	0	0	0	0	0	0	0	0	None	0	0
41	106	7/26/07	5/1/02	Jul-07	1138	400	1	0	0	0	0	0	0	0	0	0	0	0	None	0	0
42	106	8/20/08	7/31/02	Aug-08	10634	1294	1	0	0	0	0	0	0	0	0	0	0	0	None	1	0
43	106	5/20/09	2/20/03	May-09	88	119	0	0	0	0	0	0	0	0	0	0	0	0	None	0	0
44	109	2/15/07	5/23/05	Feb-07	50	400	0	0	1	0	0	0	0	0	0	1	0	0	Marijuana	0	0
45	109	12/3/07	3/6/06	Dec-07	50	400	0	0	1	0	0	0	0	0	0	1	0	0	Marijuana	0	0
46	109	6/19/08	3/27/07	Jun-08	50	400	0	0	1	0	0	0	0	0	0	1	0	0	Marijuana	0	0
47	109	4/22/09	12/4/07	Apr-09	40	40	0	0	1	0	0	0	0	0	0	1	0	0	Marijuana	0	0
48	110	6/12/03	4/27/09	Jun-03	50	400	0	0	0	0	0	0	0	0	0	0	0	0	None	0	0
49	110	3/29/07	9/28/09	Mar-07	50	400	0	0	0	0	1	0	0	0	0	1	0	0	Opiates	0	0
50	110	11/12/08	4/27/10	Nov-08	40	400	0	0	0	0	0	0	0	0	0	0	0	0	None	0	0
51	110	4/15/09	12/8/10	Apr-09	40	40	0	0	0	0	0	0	0	0	0	0	0	0	None	0	0
52	110	11/15/10	12/5/12	Nov-10	40	40	0	0	0	0	0	0	0	0	0	0	0	0	None	0	0
53	116	3/6/08	6/25/18	Mar-08	50	400	0	0	0	0	0	0	0	0	0	0	0	0	None	0	0
54	116	1/14/09	6/11/99	Jan-09	40	40	0	0	0	0	0	0	0	0	0	0	0	0	None	0	0
55	116	4/5/10	10/25/00	Apr-10	40	40	0	0	0	0	0	0	0	0	0	0	0	0	None	0	0
56	116	11/17/10	4/30/01	Nov-10	40	40	0	0	1	0	0	0	0	0	0	1	0	0	Marijuana	0	0
57	136	11/19/03	12/12/01	Nov-03	6387	263905	0	0	0	0	0	0	0	0	0	0	0	0	None	1	0
58	305	1/18/07	2/25/04	Jan-07	50	175	0	0	0	0	0	0	0	0	0	0	0	0	None	0	0
59	305	1/17/08	4/18/05	Jan-08	50	50	0	0	0	0	0	0	0	0	0	0	0	0	None	0	0
60	305	1/14/10	5/29/07	Jan-10	50	50	0	0	0	0	0	0	0	0	0	0	0	0	None	0	0
61	376	8/20/04	3/11/15	Aug-04	50	50	0	0	0	0	0	0	0	0	0	0	0	0	None	0	0
62	376	4/11/06	6/3/19	Apr-06	50	50	0	0	0	0	0	0	0	0	0	0	0	0	None	0	0
63	376	4/18/07	6/18/99	Apr-07	50	50	0	0	0	0	0	0	0	0	0	0	0	0	None	0	0
64	376	4/23/08	10/5/01	Apr-08	50	50	0	0	0	0	0	0	0	0	0	0	0	0	None	0	0
65	376	10/25/10	4/8/02	Oct-10	50	50	0	0	0	0	0	0	0	0	0	0	0	0	None	0	0
66	376	3/20/13	6/25/03	Mar-13	20	132	0	0	0	0	0	0	0	0	0	0	0	0	None	0	0
67	386	9/20/04	4/21/09	Sep-04	50	50	0	0	0	0	1	0	0	1	0	2	0	1	Poly- No Marijuana	0	1
68	386	5/4/05	11/24/09	May-05	50	73	0	0	1	0	0	0	0	0	0	1	0	0	Marijuana	0	0
69	386	5/31/06	7/16/99	May-06	50	747	0	0	1	0	0	0	0	0	0	1	0	0	Marijuana	0	0
70	386	6/26/07	4/4/00	Jun-07	50	50	0	0	1	0	1	0	0	0	0	2	1	0	Poly- Marijuana	0	1
71	386	1/7/08	1/23/01	Jan-08	50	50	0	0	1	0	1	0	0	0	0	2	1	0	Poly- Marijuana	0	1
72	386	3/4/10	7/26/01	Mar-10	50	675	0	0	1	0	1	0	0	0	0	2	1	0	Poly- Marijuana	0	1
73	386	4/4/12	5/20/02	Apr-12	20	20	0	0	1	0	1	0	0	0	0	2	1	0	Poly- Marijuana	0	1
74	404	4/27/01	12/13/02	Apr-01	311	50546	0	0	1	0	1	0	0	0	0	2	1	0	Poly- Marijuana	1	1
75	404	7/11/06	4/24/06	Jul-06	50	220	0	0	0	0	0	0	0	0	0	0	0	0	None	0	0
76	404	6/16/08	11/20/07	Jun-08	50	50	0	0	0	0	0	0	0	1	0	1	0	0	Sedatives	0	0
77	404	6/28/10	5/19/08	Jun-10	50	763	0	0	0	0	0	0	0	1	0	1	0	0	Sedatives	0	0
78	404	1/11/13	11/18/08	Jan-13	20	1742	0	0	0	0	0	0	0	0	0	0	0	0	None	1	0
79	430	6/20/06	5/14/12	Jun-06	2679	94101	0	0	1	0	0	0	0	0	0	1	0	0	Marijuana	1	0
80	430	6/20/07	1/14/15	Jun-07	594	54731	0	0	1	0	0	0	0	0	0	1	0	0	Marijuana	1	0
81	430	10/13/10	12/2/15	Oct-10	50	50	0	0	1	0	0	0	0	0	0	1	0	0	Marijuana	0	0
82	430	4/13/11	3/6/17	Apr-11	50	96	0	0	1	0	0	0	0	0	0	1	0	0	Marijuana	0	0
83	430	2/23/12	10/25/17	Feb-12	20	20	0	0	1	0	0	0	0	0	0	1	0	0	Marijuana	0	0
84	432	10/27/04	5/26/00	Oct-04	50	50	0	0	1	0	0	0	0	0	0	1	0	0	Marijuana	0	0
85	432	6/1/05	5/7/01	Jun-05	50	50	0	0	1	0	1	0	0	0	0	2	1	0	Poly- Marijuana	0	1
86	432	12/22/05	1/30/02	Dec-05	50	50	0	0	1	0	1	0	0	0	0	2	1	0	Poly- Marijuana	0	1
87	432	7/6/06	8/14/02	Jul-06	50	50	0	0	1	0	1	0	0	0	0	2	1	0	Poly- Marijuana	0	1
88	432	2/4/08	8/16/05	Feb-08	50	50	0	0	1	0	1	0	0	0	0	2	1	0	Poly- Marijuana	0	1
89	432	2/3/10	9/25/06	Feb-10	50	442	0	0	1	1	0	0	0	0	0	2	1	0	Poly- Marijuana	0	1
90	434	3/20/03	5/19/08	Mar-03	323	802	0	0	0	0	0	0	0	0	0	0	0	0	None	0	0
91	434	5/17/05	6/12/09	May-05	698	178	1	0	0	0	0	0	0	0	0	0	0	0	None	0	0
92	434	9/26/06	2/24/10	Sep-06	2270	2647	0	0	1	1	1	0	0	0	1	4	1	0	Poly- Marijuana	1	1
93	447	10/24/03	9/2/15	Oct-03	50	50	0	0	1	0	0	0	0	1	0	2	1	0	Poly- Marijuana	0	1
94	447	5/18/06	2/12/20	May-06	50	50	0	0	0	1	0	0	0	0	0	1	0	0	Cocaine	0	0
95	447	11/21/06	10/15/99	Nov-06	50	50	0	0	0	1	0	0	0	0	0	1	0	0	Cocaine	0	0
96	447	6/28/07	4/19/00	Jun-07	16723	59449	0	0	0	1	0	0	0	0	0	1	0	0	Cocaine	1	0
97	447	6/30/08	11/13/00	Jun-08	8865	49687	0	0	0	0	0	0	0	0	0	0	0	0	None	1	0
98	447	6/10/09	8/13/01	Jun-09	555	41686	0	0	0	0	0	0	0	0	0	0	0	0	None	1	0
99	447	6/21/10	2/11/03	Jun-10	50	66	0	0	0	1	0	0	0	0	0	1	0	0	Cocaine	0	0
100	447	12/20/10	9/24/03	Dec-10	50	75	0	0	0	0	0	0	0	0	0	0	0	0	None	0	0
101	447	1/30/12	9/20/04	Jan-12	20	73	0	0	0	0	0	0	0	0	0	0	0	0	None	0	0
102	447	11/28/12	3/21/05	Nov-12	20	105	0	0	1	1	0	0	0	0	0	2	1	0	Poly- Marijuana	0	1
103	455	2/26/02	9/27/05	Feb-02	50	50	0	0	1	0	0	0	0	0	0	1	0	0	Marijuana	0	0
104	455	9/10/02	6/27/06	Sep-02	50	50	0	0	1	1	0	0	0	0	0	2	1	0	Poly- Marijuana	0	1
105	455	5/4/04	1/15/08	May-04	50	50	0	0	1	1	0	0	0	1	0	3	1	0	Poly- Marijuana	0	1
106	455	2/10/05	7/28/08	Feb-05	50	50	0	0	1	1	0	0	0	0	0	2	1	0	Poly- Marijuana	0	1
107	455	8/2/06	5/19/00	Aug-06	50	50	0	0	0	0	0	0	0	1	0	1	0	0	Sedatives	0	0
108	461	11/7/02	4/24/02	Nov-02	22775	33797	0	0	1	1	0	0	0	0	0	2	1	0	Poly- Marijuana	1	1
109	461	7/11/05	1/15/04	Jul-05	51	50	1	1	1	0	0	0	0	0	0	1	0	0	Marijuana	0	0
110	461	8/11/06	8/30/04	Aug-06	50	88	0	0	1	1	0	0	0	0	0	2	1	0	Poly- Marijuana	0	1
111	461	8/29/07	5/23/05	Aug-07	83696	23019	1	0	1	1	1	0	0	0	0	3	1	0	Poly- Marijuana	1	1
112	461	1/14/09	2/15/06	Jan-09	50	82	0	0	1	1	0	0	0	0	0	2	1	0	Poly- Marijuana	0	1
113	465	5/16/05	1/18/07	May-05	4254	255	1	0	1	0	0	0	0	0	0	1	0	0	Marijuana	0	0
114	465	11/15/05	7/19/07	Nov-05	50	132	0	0	0	0	0	0	0	0	0	0	0	0	None	0	0
115	465	6/27/07	8/20/08	Jun-07	21506	47904	0	0	1	0	0	0	0	0	0	1	0	0	Marijuana	1	0
116	465	12/18/07	5/20/09	Dec-07	3502	1281	1	0	1	0	0	0	0	0	0	1	0	0	Marijuana	1	0
117	465	6/23/08	9/21/09	Jun-08	258	117	1	0	1	0	0	0	0	0	0	1	0	0	Marijuana	0	0
118	465	3/23/09	4/19/10	Mar-09	50	55	0	0	1	0	0	0	0	0	0	1	0	0	Marijuana	0	0
119	465	9/30/09	1/19/11	Sep-09	2681	910	1	0	1	0	0	0	0	0	0	1	0	0	Marijuana	0	0
120	465	9/27/10	4/18/12	Sep-10	621	122	1	0	1	0	0	0	0	0	0	1	0	0	Marijuana	0	0
121	465	9/8/11	4/17/13	Sep-11	397	352	1	0	1	0	0	0	0	0	0	1	0	0	Marijuana	0	0
122	469	8/9/05	11/7/02	Aug-05	50	95	0	0	0	1	0	0	0	0	0	1	0	0	Cocaine	0	0
123	469	8/8/06	2/20/03	Aug-06	15342	14946	1	0	0	1	0	0	0	0	0	1	0	0	Cocaine	1	0
124	477	7/31/02	12/10/03	Jul-02	50	50	0	0	1	0	0	0	0	0	0	1	0	0	Marijuana	0	0
125	477	5/26/04	2/12/07	May-04	50	50	0	0	1	0	0	0	0	0	0	1	0	0	Marijuana	0	0
126	477	7/21/06	12/4/07	Jul-06	50	50	0	0	1	0	0	0	0	0	0	1	0	0	Marijuana	0	0
127	477	8/1/07	6/16/08	Aug-07	50	76	0	0	1	0	0	0	0	0	0	1	0	0	Marijuana	0	0
128	477	8/27/08	4/20/09	Aug-08	50	110	0	0	1	0	0	0	0	0	0	1	0	0	Marijuana	0	0
129	477	10/14/10	9/16/09	Oct-10	50	261	0	0	1	0	0	0	0	0	0	1	0	0	Marijuana	0	0
130	477	3/28/13	4/29/10	Mar-13	123	36	1	1	0	0	0	0	0	0	0	0	0	0	None	0	0
131	478	12/4/03	10/19/15	Dec-03	50	210	0	0	0	0	0	0	0	0	0	0	0	0	None	0	0
132	478	1/17/06	11/27/19	Jan-06	1854	85562	0	0	0	0	0	0	0	0	0	0	0	0	None	1	0
133	478	2/7/07	4/21/00	Feb-07	50	45320	0	0	0	0	0	0	0	0	0	0	0	0	None	1	0
134	478	10/1/07	1/25/01	Oct-07	66	55	1	0	0	0	0	0	0	0	0	0	0	0	None	0	0
135	478	11/4/09	5/13/02	Nov-09	1401	25628	0	0	0	0	0	0	0	0	0	0	0	0	None	1	0
136	478	1/10/12	6/6/03	Jan-12	20	1343	0	0	0	0	0	0	0	0	0	0	0	0	None	1	0
137	478	2/19/13	8/9/04	Feb-13	20	33	0	0	0	0	1	0	0	0	0	1	0	0	Opiates	0	0
138	499	5/3/04	3/5/07	May-04	50	50	0	0	0	0	1	0	0	1	0	2	0	1	Poly- No Marijuana	0	1
139	499	1/13/05	11/18/08	Jan-05	7780	50	1	1	1	0	1	0	0	1	0	3	1	0	Poly- Marijuana	0	1
140	499	2/23/06	12/1/09	Feb-06	50	50	0	0	1	0	0	0	0	1	0	2	1	0	Poly- Marijuana	0	1
141	499	12/13/11	9/17/18	Dec-11	20	20	0	0	1	0	0	0	0	0	0	1	0	0	Marijuana	0	0
142	507	4/21/05	6/7/00	Apr-05	690	1033	0	0	0	1	0	0	0	0	0	1	0	0	Cocaine	1	0
143	507	11/9/10	9/26/01	Nov-10	50	50	0	0	0	0	0	0	0	0	0	0	0	0	None	0	0
144	511	4/14/05	10/17/06	Apr-05	50	37598	0	0	1	0	0	0	0	0	0	1	0	0	Marijuana	1	0
145	511	3/23/06	3/3/08	Mar-06	50	50	0	0	1	0	0	0	0	0	0	1	0	0	Marijuana	0	0
146	511	9/14/06	1/14/09	Sep-06	50	50	0	0	1	0	0	0	0	1	0	2	1	0	Poly- Marijuana	0	1
147	511	9/25/07	5/26/09	Sep-07	50	50	0	0	0	1	0	0	0	0	0	1	0	0	Cocaine	0	0
148	522	12/11/01	11/23/10	Dec-01	50	469	0	0	1	0	0	0	0	0	0	1	0	0	Marijuana	0	0
149	522	4/26/04	4/9/01	Apr-04	50	50	0	0	0	0	0	0	0	0	0	0	0	0	None	0	0
150	522	11/17/04	9/26/01	Nov-04	50	50	0	0	1	0	1	0	0	1	0	3	1	0	Poly- Marijuana	0	1
151	522	6/9/05	3/4/02	Jun-05	50	50	0	0	1	0	0	0	0	1	0	2	1	0	Poly- Marijuana	0	1
152	522	11/30/06	10/25/04	Nov-06	50	50	0	0	1	0	0	0	0	1	0	2	1	0	Poly- Marijuana	0	1
153	522	6/26/07	12/12/05	Jun-07	50	50	0	0	1	0	0	0	0	1	0	2	1	0	Poly- Marijuana	0	1
154	522	6/24/08	1/8/07	Jun-08	50	50	0	0	1	0	0	0	0	1	0	2	1	0	Poly- Marijuana	0	1
155	526	5/18/04	1/26/15	May-04	50	50	0	0	0	0	0	0	0	0	0	0	0	0	None	0	0
156	526	11/8/04	2/6/02	Nov-04	50	50	0	0	0	0	0	0	0	0	0	0	0	0	None	0	0
157	526	3/17/11	7/30/02	Mar-11	50	50	0	0	0	0	0	0	0	0	0	0	0	0	None	0	0
158	527	3/30/04	4/25/05	Mar-04	2001	51264	0	0	0	0	0	0	0	0	0	0	0	0	None	1	0
159	527	10/25/04	5/2/06	Oct-04	50	274	0	0	0	0	0	0	0	0	0	0	0	0	None	0	0
160	527	4/21/05	4/10/07	Apr-05	50	93	0	0	0	0	0	0	0	0	0	0	0	0	None	0	0
161	527	10/6/05	2/25/09	Oct-05	50	50	0	0	0	0	0	0	0	0	0	0	0	0	None	0	0
162	529	1/12/06	2/3/05	Jan-06	178	37676	0	0	0	0	1	0	0	0	0	1	0	0	Opiates	1	0
163	529	8/21/07	10/5/06	Aug-07	97	813	0	0	0	0	0	0	0	0	0	0	0	0	None	0	0
164	529	7/29/08	4/5/07	Jul-08	50	1443	0	0	1	0	0	0	0	0	0	1	0	0	Marijuana	1	0
165	529	5/26/10	1/29/09	May-10	50	50	0	0	0	0	0	0	0	0	0	0	0	0	None	0	0
166	529	3/27/12	10/15/09	Mar-12	20	20	0	0	0	0	0	0	0	0	0	0	0	0	None	0	0
167	532	3/22/04	7/29/02	Mar-04	97	531	0	0	0	0	0	0	0	1	0	1	0	0	Sedatives	0	0
168	532	11/8/04	2/4/03	Nov-04	50	175	0	0	0	0	0	0	0	1	0	1	0	0	Sedatives	0	0
169	532	5/26/05	7/14/03	May-05	1990	2817	0	0	0	0	0	0	0	1	0	1	0	0	Sedatives	1	0
170	532	2/16/06	1/13/09	Feb-06	6555	239	1	0	0	0	0	0	0	1	0	1	0	0	Sedatives	0	0
171	532	8/31/06	4/1/10	Aug-06	50	113	0	0	0	1	0	0	0	0	0	1	0	0	Cocaine	0	0
172	534	11/4/03	10/21/10	Nov-03	50	50	0	0	0	0	0	0	0	0	0	0	0	0	None	0	0
173	534	5/4/04	12/11/03	May-04	50	50	0	0	0	0	0	0	0	0	0	0	0	0	None	0	0
174	534	8/18/05	12/1/05	Aug-05	50	50	0	0	0	0	0	0	0	0	0	0	0	0	None	0	0
175	534	6/12/07	1/14/10	Jun-07	50	50	0	0	0	0	0	0	0	0	0	0	0	0	None	0	0
176	534	1/29/08	7/12/12	Jan-08	50	50	0	0	0	0	0	0	0	0	0	0	0	0	None	0	0
177	534	2/10/10	8/20/15	Feb-10	50	50	0	0	0	0	0	0	0	0	0	0	0	0	None	0	0
178	536	1/27/05	3/7/02	Jan-05	1721	264	1	0	1	0	0	0	0	0	0	1	0	0	Marijuana	0	0
179	546	2/23/04	1/26/04	Feb-04	50	50	0	0	1	1	0	0	0	0	0	2	1	0	Poly- Marijuana	0	1
180	546	7/20/04	8/17/04	Jul-04	50	50	0	0	1	0	0	0	0	0	0	1	0	0	Marijuana	0	0
181	546	1/27/05	3/23/05	Jan-05	50	50	0	0	0	1	0	0	0	0	0	1	0	0	Cocaine	0	0
182	546	7/28/05	4/11/06	Jul-05	50	50	0	0	1	1	0	0	0	0	0	2	1	0	Poly- Marijuana	0	1
183	546	1/12/06	4/18/07	Jan-06	50	50	0	0	1	0	0	0	0	0	0	1	0	0	Marijuana	0	0
184	546	6/29/11	3/20/13	Jun-11	9221	71278	0	0	0	1	0	0	0	0	0	1	0	0	Cocaine	1	0
185	554	1/6/04	9/3/19	Jan-04	3355	32731	0	0	1	0	1	1	0	0	0	3	1	0	Poly- Marijuana	1	1
186	554	1/13/05	2/15/02	Jan-05	50	7014	0	0	0	0	1	0	0	0	0	1	0	0	Opiates	1	0
187	554	3/23/06	8/28/02	Mar-06	7065	73513	0	0	1	0	0	0	0	0	0	1	0	0	Marijuana	1	0
188	554	9/14/06	3/7/03	Sep-06	16687	45221	0	0	1	0	0	0	0	1	0	2	1	0	Poly- Marijuana	1	1
189	554	11/29/11	9/17/04	Nov-11	1388	20	1	1	1	0	0	0	0	0	0	1	0	0	Marijuana	0	0
190	556	4/12/01	5/4/05	Apr-01	25782	118730	0	0	1	0	1	0	0	0	0	2	1	0	Poly- Marijuana	1	1
191	556	2/17/04	6/26/07	Feb-04	50	50	0	0	1	0	0	0	0	0	0	1	0	0	Marijuana	0	0
192	556	2/3/05	1/7/08	Feb-05	50	50	0	0	1	0	0	0	0	0	0	1	0	0	Marijuana	0	0
193	556	2/21/06	4/4/12	Feb-06	50	50	0	0	1	0	0	0	0	0	0	1	0	0	Marijuana	0	0
194	556	9/12/06	3/26/14	Sep-06	50	50	0	0	1	0	0	0	0	1	0	2	1	0	Poly- Marijuana	0	1
195	556	6/1/07	3/19/15	Jun-07	50	50	0	0	1	0	1	0	0	0	0	2	1	0	Poly- Marijuana	0	1
196	556	6/6/08	8/10/16	Jun-08	50	11288	0	0	1	0	0	0	0	1	0	2	1	0	Poly- Marijuana	1	1
197	556	6/1/09	8/23/17	Jun-09	50	50	0	0	1	0	0	0	0	0	0	1	0	0	Marijuana	0	0
198	556	6/3/10	12/11/17	Jun-10	50	72	0	0	1	0	1	0	0	0	0	2	1	0	Poly- Marijuana	0	1
199	556	10/7/11	7/3/18	Oct-11	50	1226	0	0	1	0	1	0	0	0	0	2	1	0	Poly- Marijuana	1	1
200	556	1/9/13	4/27/01	Jan-13	20	317	0	0	1	0	0	0	0	0	0	1	0	0	Marijuana	0	0
201	558	4/20/04	11/30/01	Apr-04	50	93482	0	0	0	1	0	0	0	0	0	1	0	0	Cocaine	1	0
202	558	10/30/07	8/8/02	Oct-07	50	59	0	0	0	0	0	0	0	0	0	0	0	0	None	0	0
203	574	9/11/03	2/19/03	Sep-03	50	50	0	0	0	1	1	0	0	0	0	2	0	1	Poly- No Marijuana	0	1
204	574	4/12/04	8/27/03	Apr-04	297	4996	0	0	0	1	1	0	0	0	0	2	0	1	Poly- No Marijuana	1	1
205	574	12/19/05	12/9/04	Dec-05	50	50	0	0	0	0	1	0	0	0	0	1	0	0	Opiates	0	0
206	574	11/28/06	7/7/05	Nov-06	50	50	0	0	0	0	1	0	0	0	0	1	0	0	Opiates	0	0
207	574	2/28/14	4/30/07	Feb-14	50	50	0	0	1	0	1	0	0	0	1	3	1	0	Poly- Marijuana	0	1
208	599	5/6/04	6/16/08	May-04	50	50	0	0	0	0	1	0	0	1	0	2	0	1	Poly- No Marijuana	0	1
209	599	1/3/06	6/28/10	Jan-06	50	50	0	0	0	0	1	0	0	1	0	2	0	1	Poly- No Marijuana	0	1
210	604	10/1/03	1/11/13	Oct-03	0	2	0	0	0	0	0	0	0	0	0	0	0	0	None	0	0
211	604	10/24/03	6/27/14	Oct-03	50	50	0	0	0	0	0	0	0	0	0	0	0	0	None	0	0
212	604	4/1/04	7/3/15	Apr-04	0	3	0	0	0	0	0	0	0	0	0	0	0	0	None	0	0
213	604	4/30/04	7/5/16	Apr-04	50	50	0	0	0	0	0	0	0	0	0	0	0	0	None	0	0
214	604	9/1/04	8/15/17	Sep-04	0	0	0	0	1	0	0	0	0	0	1	2	1	0	Poly- Marijuana	0	1
215	604	9/27/04	8/29/18	Sep-04	50	50	0	0	1	0	0	0	0	0	1	2	1	0	Poly- Marijuana	0	1
216	604	6/1/05	1/15/20	Jun-05	0	9	0	0	1	0	0	0	0	0	0	1	0	0	Marijuana	0	0
217	604	6/9/05	4/6/01	Jun-05	50	50	0	0	1	0	0	0	0	0	0	1	0	0	Marijuana	0	0
218	604	11/1/05	10/5/05	Nov-05	5	10	0	0	0	0	0	0	0	1	0	1	0	0	Sedatives	0	0
219	604	11/18/05	6/20/06	Nov-05	50	10	1	1	0	0	0	0	0	1	0	1	0	0	Sedatives	0	0
220	604	6/1/06	6/20/07	Jun-06	5	5	0	0	0	0	0	0	0	0	0	0	0	0	None	0	0
221	604	6/2/06	9/18/09	Jun-06	50	50	0	0	0	0	0	0	0	0	0	0	0	0	None	0	0
222	604	12/1/06	3/15/10	Dec-06	0	77	0	0	0	0	0	0	0	0	0	0	0	0	None	0	0
223	604	12/1/06	10/13/10	Dec-06	50	77	0	0	0	0	0	0	0	0	0	0	0	0	None	0	0
224	604	6/1/07	4/13/11	Jun-07	0	655	0	0	0	0	0	0	0	0	0	0	0	0	None	0	0
225	604	6/12/07	2/23/12	Jun-07	50	655	0	0	0	0	0	0	0	0	0	0	0	0	None	0	0
226	604	12/1/07	8/27/13	Dec-07	0	39	0	0	0	0	0	0	0	0	0	0	0	0	None	0	0
227	604	12/21/07	8/7/14	Dec-07	50	39	1	1	0	0	0	0	0	0	0	0	0	0	None	0	0
228	604	5/1/08	8/4/15	May-08	0	83	0	0	0	0	0	0	0	0	0	0	0	0	None	0	0
229	604	5/20/08	7/28/16	May-08	50	83	0	0	0	0	0	0	0	0	0	0	0	0	None	0	0
230	604	11/1/08	1/22/18	Nov-08	0	6	0	0	0	0	0	0	0	0	0	0	0	0	None	0	0
231	604	11/20/08	7/19/01	Nov-08	50	6	1	1	0	0	0	0	0	0	0	0	0	0	None	0	0
232	604	6/1/09	6/25/02	Jun-09	48	519	0	0	0	0	0	0	0	0	0	0	0	0	None	0	0
233	604	6/30/09	1/6/03	Jun-09	50	519	0	0	0	0	0	0	0	0	0	0	0	0	None	0	0
234	604	12/1/09	7/8/03	Dec-09	0	104	0	0	1	0	0	0	0	0	0	1	0	0	Marijuana	0	0
235	604	12/11/09	10/27/04	Dec-09	50	104	0	0	1	0	0	0	0	0	0	1	0	0	Marijuana	0	0
236	604	7/11/11	6/8/05	Jul-11	50	50	0	0	0	0	0	0	0	0	0	0	0	0	None	0	0
237	628	9/27/01	12/22/05	Sep-01	50	50	0	0	0	0	1	0	0	0	0	1	0	0	Opiates	0	0
238	628	3/2/04	7/6/06	Mar-04	50	50	0	0	0	1	1	0	0	0	0	2	0	1	Poly- No Marijuana	0	1
239	628	3/3/06	2/4/08	Mar-06	50	50	0	0	0	0	1	0	0	1	0	2	0	1	Poly- No Marijuana	0	1
240	628	7/31/07	2/3/10	Jul-07	265	159	1	0	0	1	1	0	0	1	0	3	0	1	Poly- No Marijuana	0	1
241	628	5/1/08	6/11/14	May-08	71900	70891	1	0	0	0	1	0	0	0	0	1	0	0	Opiates	1	0
242	630	9/15/00	6/20/16	Sep-00	50	50	0	0	0	0	1	0	0	0	0	1	0	0	Opiates	0	0
243	630	9/15/03	6/5/18	Sep-03	50	50	0	0	0	0	1	0	0	0	0	1	0	0	Opiates	0	0
244	630	6/22/04	6/17/19	Jun-04	50	50	0	0	0	0	1	0	0	0	0	1	0	0	Opiates	0	0
245	630	9/23/05	7/26/01	Sep-05	50	50	0	0	0	0	1	0	0	0	0	1	0	0	Opiates	0	0
246	630	3/27/06	8/29/02	Mar-06	50	50	0	0	0	0	1	0	0	0	0	1	0	0	Opiates	0	0
247	637	8/27/01	3/20/03	Aug-01	50	243357	0	0	0	1	1	0	0	0	0	2	0	1	Poly- No Marijuana	1	1
248	637	2/1/07	9/25/03	Feb-07	92	13702	0	0	0	1	1	0	0	0	0	2	0	1	Poly- No Marijuana	1	1
249	637	7/27/07	4/6/04	Jul-07	191	72327	0	0	0	1	1	0	0	0	0	2	0	1	Poly- No Marijuana	1	1
250	637	1/31/08	5/13/04	Jan-08	109	4858	0	0	0	1	1	0	0	0	0	2	0	1	Poly- No Marijuana	1	1
251	637	2/23/09	11/16/04	Feb-09	294	50	1	1	0	1	1	0	0	0	0	2	0	1	Poly- No Marijuana	0	1
252	637	7/9/09	5/17/05	Jul-09	358	177	1	0	0	1	1	0	0	0	0	2	0	1	Poly- No Marijuana	0	1
253	645	10/15/01	3/14/06	Oct-01	50	750000	0	0	0	0	1	0	0	0	0	1	0	0	Opiates	1	0
254	647	9/14/01	4/13/06	Sep-01	487226	731850	0	0	0	0	0	0	0	0	0	0	0	0	None	1	0
255	647	11/17/03	9/21/06	Nov-03	50	51	0	0	0	0	0	0	0	0	0	0	0	0	None	0	0
256	647	9/20/04	3/15/07	Sep-04	50	50	0	0	0	0	0	0	0	0	0	0	0	0	None	0	0
257	647	4/1/06	6/15/07	Apr-06	0	917	0	0	1	0	0	0	0	0	0	1	0	0	Marijuana	0	0
258	647	5/1/07	9/4/07	May-07	0	503	0	0	0	0	0	0	0	0	0	0	0	0	None	0	0
259	647	12/1/07	3/5/02	Dec-07	0	54	0	0	0	0	0	0	0	0	0	0	0	0	None	0	0
260	647	11/1/08	9/24/02	Nov-08	0	1460	0	0	0	0	0	0	0	0	0	0	0	0	None	1	0
261	647	5/1/09	4/17/03	May-09	3	0	1	1	0	0	0	0	0	0	0	0	0	0	None	0	0
262	647	11/1/09	10/22/03	Nov-09	0	218	0	0	0	0	0	0	0	0	0	0	0	0	None	0	0
263	647	5/1/10	6/1/04	May-10	40	0	1	1	0	0	0	0	0	0	0	0	0	0	None	0	0
264	647	2/1/11	1/25/05	Feb-11	40	40	0	0	1	0	0	0	0	0	0	1	0	0	Marijuana	0	0
265	647	2/1/12	8/3/05	Feb-12	40	40	0	0	0	0	0	0	0	0	0	0	0	0	None	0	0
266	648	5/29/01	11/21/06	May-01	50	69	0	0	0	0	0	0	0	0	0	0	0	0	None	0	0
267	648	11/14/03	6/28/07	Nov-03	50	50	0	0	0	0	0	0	0	0	0	0	0	0	None	0	0
268	648	7/13/04	6/30/08	Jul-04	50	50	0	0	0	0	0	0	0	0	0	0	0	0	None	0	0
269	648	11/29/04	6/10/09	Nov-04	50	50	0	0	0	0	0	0	0	0	0	0	0	0	None	0	0
270	648	6/3/05	12/16/09	Jun-05	50	50	0	0	0	0	0	0	0	0	0	0	0	0	None	0	0
271	649	8/11/03	6/21/10	Aug-03	50	50	0	0	0	0	0	0	0	0	0	0	0	0	None	0	0
272	649	11/16/06	12/20/10	Nov-06	50	50	0	0	0	0	0	0	0	0	0	0	0	0	None	0	0
273	649	3/31/08	7/6/11	Mar-08	50	50	0	0	0	0	0	0	0	0	0	0	0	0	None	0	0
274	649	11/17/08	1/30/12	Nov-08	50	50	0	0	0	0	0	0	0	0	0	0	0	0	None	0	0
275	651	5/25/01	11/28/12	May-01	42541	553897	0	0	0	1	1	0	0	0	0	2	0	1	Poly- No Marijuana	1	1
276	651	10/5/04	7/10/13	Oct-04	50	75	0	0	0	1	0	0	0	0	0	1	0	0	Cocaine	0	0
277	651	9/27/05	1/14/14	Sep-05	50	169	0	0	0	1	0	0	0	0	0	1	0	0	Cocaine	0	0
278	651	1/17/08	7/30/14	Jan-08	50	503	0	0	0	1	0	0	0	0	0	1	0	0	Cocaine	0	0
279	651	11/16/09	1/14/15	Nov-09	836	4465	0	0	0	1	0	0	0	0	0	1	0	0	Cocaine	1	0
280	680	4/1/04	7/8/15	Apr-04	5	1010	0	0	1	0	1	0	0	0	0	2	1	0	Poly- Marijuana	1	1
281	680	4/26/04	1/26/16	Apr-04	50	1010	0	0	1	0	1	0	0	0	0	2	1	0	Poly- Marijuana	1	1
282	680	9/1/04	7/22/16	Sep-04	5	240	0	0	1	0	0	0	0	0	0	1	0	0	Marijuana	0	0
283	680	9/24/04	2/13/17	Sep-04	50	107	0	0	1	0	0	0	0	0	0	1	0	0	Marijuana	0	0
284	680	6/1/05	7/18/17	Jun-05	7190	14200	0	0	0	0	0	0	0	0	0	0	0	0	None	1	0
285	680	6/6/05	1/29/18	Jun-05	7190	14200	0	0	0	0	0	0	0	0	0	0	0	0	None	1	0
286	680	11/1/05	6/25/18	Nov-05	0	0	0	0	1	0	1	0	0	1	0	3	1	0	Poly- Marijuana	0	1
287	680	11/16/05	2/12/19	Nov-05	50	50	0	0	1	0	1	0	0	1	0	3	1	0	Poly- Marijuana	0	1
288	680	5/1/06	10/31/19	May-06	0	45	0	0	1	0	1	0	0	0	0	2	1	0	Poly- Marijuana	0	1
289	680	5/25/06	2/21/02	May-06	50	45	1	1	1	0	1	0	0	0	0	2	1	0	Poly- Marijuana	0	1
290	686	12/3/02	9/19/02	Dec-02	5035	42392	0	0	0	0	0	0	0	0	0	0	0	0	None	1	0
291	690	3/20/03	5/7/03	Mar-03	50	50	0	0	0	0	0	0	0	0	0	0	0	0	None	0	0
292	690	9/26/03	5/4/04	Sep-03	50	50	0	0	0	0	0	0	0	0	0	0	0	0	None	0	0
293	690	12/6/05	2/10/05	Dec-05	50	50	0	0	0	0	0	0	0	0	0	0	0	0	None	0	0
294	690	7/24/07	8/2/06	Jul-07	50	50	0	0	0	0	1	0	0	0	0	1	0	0	Opiates	0	0
295	703	10/14/03	4/24/02	Oct-03	20363	2963	1	0	0	0	1	0	0	0	0	1	0	0	Opiates	1	0
296	703	9/30/04	11/5/02	Sep-04	50	50	0	0	0	0	1	0	0	1	0	2	0	1	Poly- No Marijuana	0	1
297	703	5/20/05	5/23/03	May-05	50	50	0	0	0	0	1	0	1	1	0	3	0	1	Poly- No Marijuana	0	1
298	714	12/10/04	1/10/05	Dec-04	50	118	0	0	0	0	0	0	0	0	0	0	0	0	None	0	0
299	714	6/10/05	7/11/05	Jun-05	50	50	0	0	0	0	0	0	0	0	0	0	0	0	None	0	0
300	736	2/15/05	10/16/06	Feb-05	50	50	0	0	1	1	1	0	0	0	0	3	1	0	Poly- Marijuana	0	1
301	736	9/13/05	8/31/07	Sep-05	50	50	0	0	0	0	0	0	0	0	0	0	0	0	None	0	0
302	736	4/17/06	1/14/09	Apr-06	50	50	0	0	0	0	0	0	0	0	0	0	0	0	None	0	0
303	736	4/16/07	5/2/02	Apr-07	50	50	0	0	1	1	1	0	0	0	0	3	1	0	Poly- Marijuana	0	1
304	741	11/2/04	5/12/03	Nov-04	50	50	0	0	1	0	0	0	0	0	0	1	0	0	Marijuana	0	0
305	741	6/16/05	4/26/04	Jun-05	50	50	0	0	0	0	0	0	0	0	0	0	0	0	None	0	0
306	741	1/9/06	11/8/04	Jan-06	50	50	0	0	1	0	0	0	0	0	0	1	0	0	Marijuana	0	0
307	741	12/4/06	5/5/05	Dec-06	50	50	0	0	1	0	0	0	0	0	0	1	0	0	Marijuana	0	0
308	741	8/19/14	11/15/05	Aug-14	50	59	0	0	0	0	0	0	0	0	0	0	0	0	None	0	0
309	751	10/18/04	8/21/08	Oct-04	50	50	0	0	0	0	0	0	0	0	0	0	0	0	None	0	0
310	751	12/6/05	3/23/09	Dec-05	50	50	0	0	0	0	0	0	0	1	0	1	0	0	Sedatives	0	0
311	751	12/7/06	9/30/09	Dec-06	50	50	0	0	0	0	0	0	0	1	0	1	0	0	Sedatives	0	0
312	751	6/29/07	9/27/10	Jun-07	50	50	0	0	0	0	1	0	0	1	0	2	0	1	Poly- No Marijuana	0	1
313	751	4/7/08	9/8/11	Apr-08	50	50	0	0	0	0	1	0	0	1	0	2	0	1	Poly- No Marijuana	0	1
314	751	12/2/08	5/23/02	Dec-08	50	50	0	0	0	0	1	0	0	1	0	2	0	1	Poly- No Marijuana	0	1
315	814	6/20/03	1/27/04	Jun-03	50	50	0	0	1	0	0	0	0	0	0	1	0	0	Marijuana	0	0
316	814	1/12/04	8/17/04	Jan-04	50	50	0	0	1	0	0	0	0	0	0	1	0	0	Marijuana	0	0
317	814	5/27/04	8/2/05	May-04	50	50	0	0	1	0	0	0	0	0	0	1	0	0	Marijuana	0	0
318	814	11/18/04	8/8/06	Nov-04	50	53	0	0	1	0	0	0	0	0	0	1	0	0	Marijuana	0	0
319	814	4/7/05	8/8/07	Apr-05	50	457	0	0	1	0	0	0	0	0	0	1	0	0	Marijuana	0	0
320	814	10/10/05	7/16/02	Oct-05	50	50	0	0	1	0	0	0	0	0	0	1	0	0	Marijuana	0	0
321	814	4/11/06	5/5/03	Apr-06	50	170	0	0	1	1	0	0	0	0	0	2	1	0	Poly- Marijuana	0	1
322	814	10/3/06	11/17/03	Oct-06	50	236	0	0	1	0	0	0	0	0	0	1	0	0	Marijuana	0	0
323	814	4/5/07	5/27/04	Apr-07	50	2704	0	0	1	0	0	0	0	0	0	1	0	0	Marijuana	1	0
324	814	10/29/07	1/11/05	Oct-07	50	154	0	0	1	0	0	0	0	0	0	1	0	0	Marijuana	0	0
325	814	5/13/08	8/1/05	May-08	50	115	0	0	1	0	0	0	0	0	0	1	0	0	Marijuana	0	0
326	915	4/21/07	7/21/06	Apr-07	0	0	0	0	1	0	0	0	0	0	0	1	0	0	Marijuana	0	0
327	999	3/20/00	8/1/07	Mar-00	0	0	0	0	0	0	0	0	0	0	0	0	0	0	None	0	0
328	999	8/6/01	8/27/08	Aug-01	0	2687	0	0	0	0	0	0	0	0	0	0	0	0	None	1	0
329	999	9/4/15	10/14/10	Sep-15	1214	172262	0	0	0	1	0	1	0	0	0	2	0	1	Poly- No Marijuana	1	1
330	1036	7/31/01	3/28/13	Jul-01	126	0	1	1	0	0	0	0	0	0	0	0	0	0	None	0	0
331	1036	2/26/03	3/10/15	Feb-03	0	0	0	0	0	0	0	0	0	0	0	0	0	0	None	0	0
332	1036	2/7/05	6/1/17	Feb-05	50	0	1	1	0	0	0	0	0	0	0	0	0	0	None	0	0
333	1095	7/1/04	5/14/19	Jul-04	0	283	0	0	0	0	0	0	0	0	0	0	0	0	None	0	0
334	1095	1/1/05	8/9/02	Jan-05	178	938	0	0	0	0	0	0	0	0	0	0	0	0	None	0	0
335	1095	7/1/05	4/7/03	Jul-05	0	72	0	0	0	0	0	0	1	0	0	1	0	0	Amphetamines	0	0
336	1095	3/1/06	12/9/03	Mar-06	0	0	0	0	0	0	1	0	0	0	0	1	0	0	Opiates	0	0
337	1095	10/1/06	6/25/04	Oct-06	0	0	0	0	0	0	0	0	0	1	0	1	0	0	Sedatives	0	0
338	1095	6/1/07	1/17/06	Jun-07	0	120	0	0	1	0	0	0	0	1	0	2	1	0	Poly- Marijuana	0	1
339	1095	2/1/08	2/7/07	Feb-08	5	5	0	0	-9	-9	-9	-9	-9	0	-9	-72	0	0	None	0	0
340	1095	9/1/08	10/1/07	Sep-08	5	51	0	0	0	0	1	0	0	1	0	2	0	1	Poly- No Marijuana	0	1
341	1095	9/1/09	11/4/09	Sep-09	0	48	0	0	0	0	0	0	0	1	0	1	0	0	Sedatives	0	0
342	1095	3/1/10	1/10/12	Mar-10	0	0	0	0	0	0	0	0	0	0	0	0	0	0	None	0	0
343	1095	7/1/10	2/19/13	Jul-10	0	40	0	0	0	0	0	1	0	0	0	1	0	0	Meth	0	0
344	1095	5/1/11	5/19/15	May-11	2	2	0	0	0	0	0	0	0	0	0	0	0	0	None	0	0
345	1330	5/24/03	6/6/16	May-03	1881	183288	0	0	0	0	0	0	0	0	0	0	0	0	None	1	0
346	1330	11/15/06	6/9/17	Nov-06	50	400	0	0	0	1	0	1	0	0	0	2	0	1	Poly- No Marijuana	0	1
347	1330	6/19/07	5/22/18	Jun-07	10430	107780	0	0	0	0	0	1	0	0	0	1	0	0	Meth	1	0
348	1346	2/9/07	11/4/19	Feb-07	50	50	0	0	0	0	0	0	0	1	0	1	0	0	Sedatives	0	0
349	1346	7/17/07	7/17/01	Jul-07	50	50	0	0	0	0	0	0	0	1	0	1	0	0	Sedatives	0	0
350	1346	3/3/08	3/19/02	Mar-08	50	50	0	0	0	0	0	0	0	0	0	0	0	0	None	0	0
351	1346	7/20/09	9/26/02	Jul-09	15052	50	1	1	0	0	0	0	0	0	0	0	0	0	None	0	0
352	1367	11/28/07	12/3/03	Nov-07	50	5694	0	0	0	0	0	0	0	0	0	0	0	0	None	1	0
353	1367	8/13/08	5/20/04	Aug-08	126	400	0	0	0	0	0	0	0	0	0	0	0	0	None	0	0
354	1367	4/7/09	1/26/05	Apr-09	40	40	0	0	0	0	0	0	0	0	0	0	0	0	None	0	0
355	1367	11/25/09	7/1/05	Nov-09	40	40	0	0	0	0	0	0	0	0	0	0	0	0	None	0	0
356	1367	5/17/10	2/6/06	May-10	40	40	0	0	0	0	0	0	0	0	0	0	0	0	None	0	0
357	1367	3/14/11	8/4/06	Mar-11	40	40	0	0	0	0	0	0	0	0	0	0	0	0	None	0	0
358	1373	2/19/03	2/23/07	Feb-03	4112	14756	0	0	0	0	0	0	0	0	0	0	0	0	None	1	0
359	1373	4/30/09	1/28/11	Apr-09	40	40	0	0	0	0	0	0	0	0	0	0	0	0	None	0	0
360	1373	3/24/10	12/5/11	Mar-10	40	40	0	0	0	0	0	0	0	0	0	0	0	0	None	0	0
361	1373	12/13/10	5/2/13	Dec-10	40	40	0	0	0	0	0	0	0	0	0	0	0	0	None	0	0
362	1383	9/11/03	6/12/14	Sep-03	50	400	0	0	1	0	0	0	0	0	0	1	0	0	Marijuana	0	0
363	1383	1/3/08	7/28/15	Jan-08	79	400	0	0	1	0	0	0	0	0	0	1	0	0	Marijuana	0	0
364	1386	12/10/08	7/28/16	Dec-08	40	40	0	0	0	0	0	0	0	0	0	0	0	0	None	0	0
365	1396	10/4/07	7/28/04	Oct-07	50	400	0	0	0	0	0	0	0	0	0	0	0	0	None	0	0
366	1400	12/19/02	10/7/05	Dec-02	50	400	0	0	0	1	0	0	0	0	0	1	0	0	Cocaine	0	0
367	1400	4/15/03	12/16/05	Apr-03	81	400	0	0	0	1	0	0	0	0	0	1	0	0	Cocaine	0	0
368	1400	11/26/03	11/10/06	Nov-03	50	400	0	0	0	0	0	0	0	0	0	0	0	0	None	0	0
369	1400	4/15/09	12/4/12	Apr-09	624	187	1	0	0	0	0	0	0	0	0	0	0	0	None	0	0
370	1400	1/10/11	12/9/15	Jan-11	94395	8301	1	0	0	0	0	0	1	0	0	1	0	0	Amphetamines	1	0
371	1410	11/19/04	3/13/01	Nov-04	1691	14214	0	0	0	1	0	0	0	0	0	1	0	0	Cocaine	1	0
372	1410	11/13/06	9/18/01	Nov-06	27228	11087	1	0	0	1	0	0	0	0	0	1	0	0	Cocaine	1	0
373	1410	5/17/07	4/2/02	May-07	19245	28996	0	0	0	1	1	0	0	0	0	2	0	1	Poly- No Marijuana	1	1
374	1414	1/13/04	10/15/02	Jan-04	947	32612	0	0	0	0	0	0	0	0	0	0	0	0	None	1	0
375	1429	12/29/03	4/28/03	Dec-03	50	429	0	0	0	1	0	0	0	0	0	1	0	0	Cocaine	0	0
376	1429	12/1/05	10/30/03	Dec-05	50	71	0	0	0	1	0	0	0	0	0	1	0	0	Cocaine	0	0
377	1429	6/20/06	4/7/04	Jun-06	50	50	0	0	0	0	0	0	0	0	0	0	0	0	None	0	0
378	1429	12/18/06	10/6/04	Dec-06	50	59	0	0	0	1	0	0	0	0	0	1	0	0	Cocaine	0	0
379	1429	6/21/07	4/1/05	Jun-07	50	50	0	0	0	0	0	0	0	0	0	0	0	0	None	0	0
380	1429	12/6/07	9/16/05	Dec-07	50	50	0	0	0	0	0	0	0	0	0	0	0	0	None	0	0
381	1429	6/23/09	3/10/06	Jun-09	50	50	0	0	0	0	0	0	0	0	0	0	0	0	None	0	0
382	1429	7/12/10	9/8/06	Jul-10	50	58	0	0	0	0	0	0	0	0	0	0	0	0	None	0	0
383	1434	2/1/04	3/23/07	Feb-04	0	197	0	0	1	0	0	0	0	0	0	1	0	0	Marijuana	0	0
384	1434	2/13/04	9/14/07	Feb-04	50	50	0	0	1	0	0	0	0	0	0	1	0	0	Marijuana	0	0
385	1434	7/1/04	8/22/08	Jul-04	0	0	0	0	1	0	0	0	0	0	0	1	0	0	Marijuana	0	0
386	1434	7/30/04	5/21/09	Jul-04	50	50	0	0	1	0	0	0	0	0	0	1	0	0	Marijuana	0	0
387	1434	2/1/05	5/7/10	Feb-05	0	0	0	0	1	0	0	0	0	0	0	1	0	0	Marijuana	0	0
388	1434	2/8/05	1/28/11	Feb-05	50	84	0	0	1	0	0	0	0	0	0	1	0	0	Marijuana	0	0
389	1434	8/1/05	12/5/11	Aug-05	0	0	0	0	0	0	0	0	0	0	0	0	0	0	None	0	0
390	1434	8/12/05	12/10/12	Aug-05	50	50	0	0	0	0	0	0	0	0	0	0	0	0	None	0	0
391	1434	3/1/06	8/22/13	Mar-06	0	0	0	0	0	0	0	0	0	1	0	1	0	0	Sedatives	0	0
392	1434	3/2/06	4/24/01	Mar-06	50	50	0	0	0	0	0	0	0	1	0	1	0	0	Sedatives	0	0
393	1434	8/1/06	12/4/01	Aug-06	0	0	0	0	1	0	0	0	0	0	0	1	0	0	Marijuana	0	0
394	1434	8/31/06	5/14/02	Aug-06	50	50	0	0	1	0	0	0	0	0	0	1	0	0	Marijuana	0	0
395	1434	3/1/07	11/12/02	Mar-07	0	40	0	0	0	0	0	0	0	0	0	0	0	0	None	0	0
396	1434	3/16/07	4/14/03	Mar-07	50	40	1	1	0	0	0	0	0	0	0	0	0	0	None	0	0
397	1434	3/1/08	11/5/03	Mar-08	0	0	0	0	0	0	0	0	0	0	0	0	0	0	None	0	0
398	1434	3/11/08	4/14/04	Mar-08	50	50	0	0	0	0	0	0	0	0	0	0	0	0	None	0	0
399	1434	10/1/08	11/17/04	Oct-08	0	0	0	0	1	0	0	0	0	0	0	1	0	0	Marijuana	0	0
400	1434	10/3/08	6/3/05	Oct-08	50	50	0	0	1	0	0	0	0	0	0	1	0	0	Marijuana	0	0
401	1434	3/1/09	2/24/06	Mar-09	0	129	0	0	0	0	0	0	0	0	0	0	0	0	None	0	0
402	1434	3/27/09	11/10/06	Mar-09	50	129	0	0	0	0	0	0	0	0	0	0	0	0	None	0	0
403	1434	4/1/10	6/29/07	Apr-10	48	48	0	0	0	0	0	0	0	0	0	0	0	0	None	0	0
404	1434	4/8/10	6/12/08	Apr-10	50	50	0	0	0	0	0	0	0	0	0	0	0	0	None	0	0
405	1436	2/2/04	5/8/01	Feb-04	50	50	0	0	0	1	0	0	0	0	0	1	0	0	Cocaine	0	0
406	1436	8/3/04	12/18/01	Aug-04	50	50	0	0	0	1	0	0	0	0	0	1	0	0	Cocaine	0	0
407	1436	1/7/08	9/10/02	Jan-08	50	50	0	0	0	0	1	0	0	1	0	2	0	1	Poly- No Marijuana	0	1
408	1461	1/1/04	4/1/03	Jan-04	3340	25700	0	0	1	0	1	0	0	0	0	2	1	0	Poly- Marijuana	1	1
409	1461	1/29/04	11/5/03	Jan-04	3340	25700	0	0	1	0	1	0	0	0	0	2	1	0	Poly- Marijuana	1	1
410	1461	3/8/04	5/12/04	Mar-04	1765	15402	0	0	1	0	0	0	0	0	0	1	0	0	Marijuana	1	0
411	1461	8/1/04	11/10/04	Aug-04	0	37	0	0	1	0	0	0	0	0	0	1	0	0	Marijuana	0	0
412	1461	8/24/04	8/19/05	Aug-04	50	57	0	0	1	0	0	0	0	0	0	1	0	0	Marijuana	0	0
413	1461	3/1/05	1/13/06	Mar-05	3720	58500	0	0	1	0	0	0	0	0	0	1	0	0	Marijuana	1	0
414	1461	3/3/05	2/5/10	Mar-05	3720	58500	0	0	1	0	0	0	0	0	0	1	0	0	Marijuana	1	0
415	1481	3/1/04	5/15/01	Mar-04	0	184	0	0	1	0	0	0	0	1	0	2	1	0	Poly- Marijuana	0	1
416	1481	3/30/04	12/18/01	Mar-04	50	50	0	0	1	0	0	0	0	1	0	2	1	0	Poly- Marijuana	0	1
417	1481	8/1/04	10/11/02	Aug-04	0	0	0	0	0	0	0	0	0	0	0	0	0	0	None	0	0
418	1481	8/31/04	3/10/04	Aug-04	50	50	0	0	0	0	0	0	0	0	0	0	0	0	None	0	0
419	1481	4/1/05	10/6/04	Apr-05	0	0	0	0	1	0	0	0	0	0	0	1	0	0	Marijuana	0	0
420	1481	4/7/05	4/15/05	Apr-05	50	50	0	0	1	0	0	0	0	0	0	1	0	0	Marijuana	0	0
421	1481	10/1/05	10/7/05	Oct-05	0	0	0	0	0	0	0	0	0	1	0	1	0	0	Sedatives	0	0
422	1481	10/4/05	9/21/07	Oct-05	50	50	0	0	0	0	0	0	0	1	0	1	0	0	Sedatives	0	0
423	1481	3/1/06	5/22/08	Mar-06	0	22	0	0	0	0	0	0	0	0	0	0	0	0	None	0	0
424	1481	3/31/06	1/27/11	Mar-06	50	22	1	1	0	0	0	0	0	0	0	0	0	0	None	0	0
425	1481	9/1/06	3/19/11	Sep-06	0	481	0	0	0	0	0	0	0	0	0	0	0	0	None	0	0
426	1481	9/28/06	1/18/01	Sep-06	50	481	0	0	0	0	0	0	0	0	0	0	0	0	None	0	0
427	1481	3/1/07	9/25/01	Mar-07	0	46	0	0	0	0	0	0	0	0	0	0	0	0	None	0	0
428	1481	3/29/07	4/23/02	Mar-07	50	46	1	1	0	0	0	0	0	0	0	0	0	0	None	0	0
429	1481	10/1/07	10/8/02	Oct-07	0	993	0	0	0	0	0	0	0	0	0	0	0	0	None	0	0
430	1481	10/18/07	3/26/03	Oct-07	50	993	0	0	0	0	0	0	0	0	0	0	0	0	None	0	0
431	1481	3/1/08	5/26/04	Mar-08	0	326	0	0	0	0	0	0	0	0	0	0	0	0	None	0	0
432	1481	3/17/08	12/8/04	Mar-08	50	376	0	0	0	0	0	0	0	0	0	0	0	0	None	0	0
433	1481	10/1/08	6/10/05	Oct-08	0	45	0	0	1	0	0	0	0	0	0	1	0	0	Marijuana	0	0
434	1481	10/31/08	1/6/06	Oct-08	50	45	1	1	1	0	0	0	0	0	0	1	0	0	Marijuana	0	0
435	1481	4/1/09	6/13/06	Apr-09	0	0	0	0	0	0	0	0	0	0	0	0	0	0	None	0	0
436	1481	4/21/09	1/12/07	Apr-09	50	50	0	0	0	0	0	0	0	0	0	0	0	0	None	0	0
437	1481	11/1/09	8/17/07	Nov-09	0	66	0	0	0	0	0	0	0	0	0	0	0	0	None	0	0
438	1481	11/5/09	7/25/08	Nov-09	50	66	0	0	0	0	0	0	0	0	0	0	0	0	None	0	0
439	1481	4/1/10	5/7/10	Apr-10	0	1894	0	0	1	0	0	0	0	0	0	1	0	0	Marijuana	1	0
440	1481	4/27/10	11/10/11	Apr-10	50	1894	0	0	1	0	0	0	0	0	0	1	0	0	Marijuana	1	0
441	1481	3/1/12	3/23/12	Mar-12	40	40	0	0	0	1	0	0	0	0	0	1	0	0	Cocaine	0	0
442	1481	5/23/17	10/23/17	May-17	50	50	0	0	1	1	0	0	0	0	0	2	1	0	Poly- Marijuana	0	1
443	1483	4/8/05	1/30/01	Apr-05	50	50	0	0	0	1	0	0	0	0	0	1	0	0	Cocaine	0	0
444	1483	3/31/06	10/23/01	Mar-06	50	50	0	0	0	1	0	0	0	0	0	1	0	0	Cocaine	0	0
445	1483	5/18/09	5/21/02	May-09	50	50	0	0	0	1	0	0	0	0	0	1	0	0	Cocaine	0	0
446	1483	4/11/11	11/26/02	Apr-11	50	50	0	0	0	1	0	0	0	0	0	1	0	0	Cocaine	0	0
447	1483	2/11/13	3/10/04	Feb-13	50	50	0	0	0	1	0	0	0	0	0	1	0	0	Cocaine	0	0
448	1484	10/4/04	11/3/04	Oct-04	50	50	0	0	0	0	0	0	0	0	0	0	0	0	None	0	0
449	1484	4/1/05	5/20/05	Apr-05	50	50	0	0	0	0	0	0	0	0	0	0	0	0	None	0	0
450	1484	10/21/05	2/3/06	Oct-05	50	50	0	0	0	0	0	0	0	0	0	0	0	0	None	0	0
451	1484	4/14/06	8/18/06	Apr-06	50	50	0	0	0	0	0	0	0	0	0	0	0	0	None	0	0
452	1484	10/5/06	3/16/07	Oct-06	50	50	0	0	0	0	0	0	0	0	0	0	0	0	None	0	0
453	1484	4/10/07	9/14/07	Apr-07	50	50	0	0	0	0	0	0	0	0	0	0	0	0	None	0	0
454	1484	10/25/07	5/22/01	Oct-07	50	50	0	0	0	1	0	0	0	0	0	1	0	0	Cocaine	0	0
455	1492	5/27/09	4/29/03	May-09	40	40	0	0	0	0	0	0	0	0	0	0	0	0	None	0	0
456	1500	11/1/04	11/13/03	Nov-04	78726	73067	1	0	0	1	0	0	0	0	0	1	0	0	Cocaine	1	0
457	1500	4/14/05	5/20/04	Apr-05	119	64	1	0	0	1	0	0	0	0	0	1	0	0	Cocaine	0	0
458	1500	5/28/09	1/7/05	May-09	1503	21382	0	0	0	1	0	0	0	0	0	1	0	0	Cocaine	1	0
459	1500	10/15/09	8/12/05	Oct-09	50	50	0	0	0	1	0	0	0	0	0	1	0	0	Cocaine	0	0
460	1500	10/24/13	2/17/06	Oct-13	50	50	0	0	0	1	0	0	0	0	0	1	0	0	Cocaine	0	0
461	1502	4/27/04	6/8/07	Apr-04	50	60	0	0	0	0	0	0	0	0	0	0	0	0	None	0	0
462	1502	10/7/04	1/11/08	Oct-04	50	50	0	0	0	0	0	0	0	0	0	0	0	0	None	0	0
463	1502	4/5/05	2/5/10	Apr-05	50	50	0	0	0	0	0	0	0	0	0	0	0	0	None	0	0
464	1502	1/20/06	3/10/11	Jan-06	50	50	0	0	0	0	0	0	0	0	0	0	0	0	None	0	0
465	1502	5/22/06	3/23/12	May-06	50	50	0	0	0	0	0	0	0	0	0	0	0	0	None	0	0
466	1502	10/10/06	4/18/13	Oct-06	50	50	0	0	0	0	0	0	0	0	0	0	0	0	None	0	0
467	1502	4/13/07	3/14/14	Apr-07	50	50	0	0	0	0	0	0	0	1	0	1	0	0	Sedatives	0	0
468	1502	10/23/07	10/17/14	Oct-07	50	50	0	0	0	0	0	0	0	0	0	0	0	0	None	0	0
469	1502	10/31/14	4/15/03	Oct-14	50	50	0	0	0	0	0	0	0	0	0	0	0	0	None	0	0
470	1550	3/3/05	11/20/03	Mar-05	50	50	0	0	1	0	1	0	0	1	0	3	1	0	Poly- Marijuana	0	1
471	1550	6/23/05	7/14/04	Jun-05	50	50	0	0	1	0	1	0	0	1	0	3	1	0	Poly- Marijuana	0	1
472	1550	6/9/06	1/12/05	Jun-06	50	50	0	0	1	0	0	0	0	1	0	2	1	0	Poly- Marijuana	0	1
473	1563	2/21/08	7/2/09	Feb-08	1483	4573	0	0	1	0	0	0	0	0	0	1	0	0	Marijuana	1	0
474	1627	2/1/04	5/23/02	Feb-04	0	69	0	0	1	0	0	0	0	0	0	1	0	0	Marijuana	0	0
475	1627	2/26/04	12/3/02	Feb-04	50	126	0	0	1	0	0	0	0	0	0	1	0	0	Marijuana	0	0
476	1627	7/1/04	2/18/04	Jul-04	0	0	0	0	1	0	0	0	0	0	0	1	0	0	Marijuana	0	0
477	1627	7/22/04	7/28/04	Jul-04	50	50	0	0	1	0	0	0	0	0	0	1	0	0	Marijuana	0	0
478	1627	2/1/05	1/26/05	Feb-05	0	0	0	0	0	0	0	0	0	0	0	0	0	0	None	0	0
479	1627	2/25/05	7/15/05	Feb-05	50	50	0	0	0	0	0	0	0	0	0	0	0	0	None	0	0
480	1627	2/1/06	1/6/06	Feb-06	0	10	0	0	0	0	0	0	0	1	0	1	0	0	Sedatives	0	0
481	1627	2/13/06	8/4/06	Feb-06	50	50	0	0	0	0	0	0	0	1	0	1	0	0	Sedatives	0	0
482	1627	8/1/06	10/22/07	Aug-06	0	0	0	0	0	0	0	0	0	0	0	0	0	0	None	0	0
483	1627	8/10/06	4/11/08	Aug-06	50	50	0	0	0	0	0	0	0	0	0	0	0	0	None	0	0
484	1627	2/1/07	7/2/09	Feb-07	0	0	0	0	0	0	0	0	0	0	0	0	0	0	None	0	0
485	1627	2/16/07	4/23/10	Feb-07	50	50	0	0	0	0	0	0	0	0	0	0	0	0	None	0	0
486	1627	8/1/07	11/18/10	Aug-07	0	0	0	0	0	0	0	0	0	0	0	0	0	0	None	0	0
487	1627	8/2/07	6/10/11	Aug-07	50	50	0	0	0	0	0	0	0	0	0	0	0	0	None	0	0
488	1627	8/1/09	2/24/12	Aug-09	48	250	0	0	0	0	0	0	0	0	0	0	0	0	None	0	0
489	1627	8/7/09	7/26/02	Aug-09	50	250	0	0	0	0	0	0	0	0	0	0	0	0	None	0	0
490	1652	9/6/05	4/8/03	Sep-05	50	125	0	0	1	1	1	0	0	0	0	3	1	0	Poly- Marijuana	0	1
491	1652	9/25/07	1/7/04	Sep-07	50	52111	0	0	0	1	0	0	0	0	0	1	0	0	Cocaine	1	0
492	1652	4/16/13	7/15/05	Apr-13	50	43	1	1	1	0	0	0	0	0	0	1	0	0	Marijuana	0	0
493	1652	4/7/14	3/10/06	Apr-14	50	50	0	0	0	0	0	0	0	0	0	0	0	0	None	0	0
494	1652	3/17/16	9/8/06	Mar-16	50	50	0	0	1	0	0	0	0	0	0	1	0	0	Marijuana	0	0
495	1653	4/21/06	2/23/07	Apr-06	50	301	0	0	0	0	0	0	0	0	0	0	0	0	None	0	0
496	1654	6/11/03	8/8/08	Jun-03	50	253	0	0	1	0	0	0	0	0	0	1	0	0	Marijuana	0	0
497	1654	7/12/04	11/11/11	Jul-04	50	149	0	0	1	0	0	0	0	0	0	1	0	0	Marijuana	0	0
498	1654	7/20/06	10/1/15	Jul-06	50	117	0	0	1	0	0	0	0	0	0	1	0	0	Marijuana	0	0
499	1654	8/2/07	2/13/17	Aug-07	81	479	0	0	0	0	0	0	0	0	0	0	0	0	None	0	0
500	1662	10/1/03	2/8/18	Oct-03	0	0	0	0	0	0	0	0	0	0	0	0	0	0	None	0	0
501	1662	3/1/04	11/15/18	Mar-04	0	46	0	0	0	0	0	0	0	0	0	0	0	0	None	0	0
502	1662	10/1/04	4/5/01	Oct-04	0	11	0	0	0	0	0	0	0	0	0	0	0	0	None	0	0
503	1662	10/8/04	10/1/02	Oct-04	50	50	0	0	0	0	0	0	0	0	0	0	0	0	None	0	0
504	1662	6/1/05	2/18/04	Jun-05	0	0	0	0	0	0	0	0	0	0	0	0	0	0	None	0	0
505	1662	6/7/05	2/3/05	Jun-05	50	50	0	0	0	0	0	0	0	0	0	0	0	0	None	0	0
506	1662	10/1/05	2/21/06	Oct-05	0	25	0	0	0	0	1	0	0	0	0	1	0	0	Opiates	0	0
507	1662	10/31/05	9/12/06	Oct-05	50	25	1	1	0	0	1	0	0	0	0	1	0	0	Opiates	0	0
508	1662	4/1/06	6/1/07	Apr-06	0	0	0	0	0	0	1	0	0	0	0	1	0	0	Opiates	0	0
509	1662	4/28/06	6/6/08	Apr-06	50	50	0	0	0	0	1	0	0	0	0	1	0	0	Opiates	0	0
510	1662	11/1/06	6/1/09	Nov-06	0	1390	0	0	0	0	1	0	0	0	0	1	0	0	Opiates	1	0
511	1662	5/1/07	6/3/10	May-07	0	0	0	0	0	0	0	0	0	0	0	0	0	0	None	0	0
512	1668	4/14/05	10/7/11	Apr-05	50	50	0	0	0	0	1	0	0	0	0	1	0	0	Opiates	0	0
513	1668	10/13/05	1/9/13	Oct-05	50	50	0	0	0	0	1	0	0	1	0	2	0	1	Poly- No Marijuana	0	1
514	1668	9/11/06	7/7/15	Sep-06	50	50	0	0	0	0	1	0	0	1	0	2	0	1	Poly- No Marijuana	0	1
515	1668	4/4/07	7/19/16	Apr-07	50	50	0	0	0	0	0	0	0	1	0	1	0	0	Sedatives	0	0
516	1668	6/4/08	7/11/02	Jun-08	50	50	0	0	0	0	0	0	0	1	0	1	0	0	Sedatives	0	0
517	1671	11/10/05	4/7/04	Nov-05	52	12783	0	0	0	1	0	0	0	0	0	1	0	0	Cocaine	1	0
518	1718	4/5/06	12/8/04	Apr-06	50	50	0	0	0	0	0	0	0	0	0	0	0	0	None	0	0
519	1718	6/18/08	5/21/10	Jun-08	50	50	0	0	0	0	0	0	0	0	0	0	0	0	None	0	0
520	1718	9/24/09	4/16/99	Sep-09	50	50	0	0	0	0	0	0	0	0	0	0	0	0	None	0	0
521	1718	10/7/10	2/27/01	Oct-10	50	855	0	0	0	0	1	0	0	0	0	1	0	0	Opiates	0	0
522	1718	12/6/11	3/4/02	Dec-11	20	406	0	0	0	0	0	0	0	0	0	0	0	0	None	0	0
523	1746	2/28/06	9/23/02	Feb-06	611	2272	0	0	1	1	0	1	0	1	0	5	1	0	Poly- Marijuana	1	1
524	1746	9/5/06	9/11/03	Sep-06	577	12602	0	0	1	0	1	0	0	1	0	4	1	0	Poly- Marijuana	1	1
525	1746	3/27/07	12/11/03	Mar-07	876	8117	0	0	1	0	0	0	0	1	0	2	1	0	Poly- Marijuana	1	1
526	1746	11/20/07	4/12/04	Nov-07	50	50	0	0	1	0	0	0	0	0	0	1	0	0	Marijuana	0	0
527	1746	9/8/09	7/23/04	Sep-09	50	50	0	0	1	0	0	0	0	1	0	2	1	0	Poly- Marijuana	0	1
528	1746	10/26/10	10/22/04	Oct-10	50	50	0	0	1	0	0	0	0	0	0	1	0	0	Marijuana	0	0
529	1746	3/26/13	12/23/04	Mar-13	20	102	0	0	1	0	0	1	0	1	0	3	1	0	Poly- Marijuana	0	1
530	1760	11/28/07	4/11/05	Nov-07	50	400	0	0	0	0	0	0	0	0	0	0	0	0	None	0	0
531	1760	4/29/09	9/13/05	Apr-09	40	40	0	0	0	0	0	0	0	0	0	0	0	0	None	0	0
532	1760	4/7/10	12/19/05	Apr-10	40	40	0	0	0	0	0	0	0	0	0	0	0	0	None	0	0
533	1761	8/20/08	4/25/06	Aug-08	50	400	0	0	0	0	0	0	0	0	0	0	0	0	None	0	0
534	1761	3/18/09	8/3/06	Mar-09	40	40	0	0	0	0	0	0	0	1	0	1	0	0	Sedatives	0	0
535	1762	10/22/08	2/12/09	Oct-08	40	40	0	0	0	0	1	0	0	0	0	1	0	0	Opiates	0	0
536	1762	4/29/09	5/18/09	Apr-09	40	40	0	0	0	0	1	0	0	0	0	1	0	0	Opiates	0	0
537	1783	11/15/07	11/12/09	Nov-07	50	400	0	0	0	1	0	0	0	0	0	1	0	0	Cocaine	0	0
538	1783	8/20/08	2/4/10	Aug-08	50	400	0	0	0	0	0	0	0	0	0	0	0	0	None	0	0
539	1783	4/22/09	5/6/10	Apr-09	40	40	0	0	0	1	0	0	0	0	0	1	0	0	Cocaine	0	0
540	1814	3/13/08	8/5/10	Mar-08	50	400	0	0	0	0	1	0	0	0	0	1	0	0	Opiates	0	0
541	1814	10/15/08	11/5/10	Oct-08	40	40	0	0	1	0	1	0	1	0	0	3	1	0	Poly- Marijuana	0	1
542	1853	7/5/05	11/4/11	Jul-05	50	399	0	0	0	1	0	0	0	0	0	1	0	0	Cocaine	0	0
543	1853	1/24/06	2/3/12	Jan-06	50	149	0	0	0	1	1	0	0	0	0	2	0	1	Poly- No Marijuana	0	1
544	1853	7/7/06	5/21/12	Jul-06	6440	46797	0	0	0	1	0	0	0	0	0	1	0	0	Cocaine	1	0
545	1853	2/13/07	8/14/12	Feb-07	50	50	0	0	0	1	0	0	0	0	0	1	0	0	Cocaine	0	0
546	1853	1/14/08	11/9/12	Jan-08	50	318	0	0	0	0	1	0	0	0	0	1	0	0	Opiates	0	0
547	1853	7/29/10	2/25/13	Jul-10	2503	12241	0	0	0	1	0	0	1	0	0	2	0	1	Poly- No Marijuana	1	1
548	1853	2/25/13	2/25/14	Feb-13	226	50267	0	0	0	0	0	0	0	0	0	0	0	0	None	1	0
549	1878	3/13/06	2/2/00	Mar-06	50	50	0	0	0	0	0	0	0	0	0	0	0	0	None	0	0
550	1878	9/14/06	7/19/00	Sep-06	50	50	0	0	0	0	0	0	0	0	0	0	0	0	None	0	0
551	1878	5/8/07	1/26/01	May-07	50	50	0	0	0	0	0	0	0	0	0	0	0	0	None	0	0
552	1894	8/31/05	7/9/01	Aug-05	50	75	0	0	0	0	0	0	0	0	0	0	0	0	None	0	0
553	1904	10/10/05	10/25/01	Oct-05	1330	47	1	1	0	0	1	0	0	0	0	1	0	0	Opiates	0	0
554	1904	4/13/06	4/2/02	Apr-06	4700	182000	0	0	0	0	0	0	0	0	0	0	0	0	None	1	0
555	1909	2/13/14	10/14/02	Feb-14	295	40	1	1	1	0	0	0	0	0	0	1	0	0	Marijuana	0	0
556	1909	2/27/17	4/18/03	Feb-17	20	20	0	0	1	0	0	0	0	1	0	2	1	0	Poly- Marijuana	0	1
557	1945	6/27/06	2/26/04	Jun-06	161	928	0	0	0	0	1	0	0	0	0	1	0	0	Opiates	0	0
558	1945	6/26/07	5/6/04	Jun-07	44288	7086	1	0	0	0	1	0	0	0	0	1	0	0	Opiates	1	0
559	1945	3/25/08	8/2/04	Mar-08	2466	1994	1	0	0	0	1	0	0	1	0	2	0	1	Poly- No Marijuana	1	1
560	1945	6/30/09	11/4/04	Jun-09	19055	4034	1	0	0	0	1	0	0	0	0	1	0	0	Opiates	1	0
561	1945	2/11/10	2/3/05	Feb-10	10392	5218	1	0	0	0	1	0	0	0	0	1	0	0	Opiates	1	0
562	1948	1/10/06	5/19/05	Jan-06	50	50	0	0	0	0	0	1	0	1	0	2	0	1	Poly- No Marijuana	0	1
563	1948	8/17/06	8/1/05	Aug-06	50	50	0	0	0	0	0	0	0	0	0	0	0	0	None	0	0
564	1948	3/22/07	1/3/06	Mar-07	50	50	0	0	0	0	0	0	0	0	0	0	0	0	None	0	0
565	1948	4/3/08	4/3/06	Apr-08	50	50	0	0	0	0	0	0	0	0	0	0	0	0	None	0	0
566	1948	5/26/10	6/9/06	May-10	50	74	0	0	0	0	0	0	0	0	0	0	0	0	None	0	0
567	1962	3/20/06	6/18/07	Mar-06	50	50	0	0	0	0	0	0	0	1	0	1	0	0	Sedatives	0	0
568	1962	10/16/06	9/17/07	Oct-06	50	50	0	0	1	0	1	0	0	1	0	3	1	0	Poly- Marijuana	0	1
569	1962	10/29/09	12/3/07	Oct-09	50	50	0	0	1	0	1	0	0	0	0	2	1	0	Poly- Marijuana	0	1
570	1964	12/3/08	10/7/08	Dec-08	40	40	0	0	0	0	0	0	0	0	0	0	0	0	None	0	0
571	1981	3/28/06	2/3/09	Mar-06	480	235	1	0	1	0	0	0	0	0	0	1	0	0	Marijuana	0	0
572	1981	10/3/06	6/11/09	Oct-06	50	40296	0	0	1	1	1	0	0	1	0	4	1	0	Poly- Marijuana	1	1
573	1981	4/25/07	12/15/09	Apr-07	61	20846	0	0	0	0	0	0	0	1	0	1	0	0	Sedatives	1	0
574	1981	3/8/10	6/7/10	Mar-10	50	88	0	0	1	1	0	0	0	0	0	2	1	0	Poly- Marijuana	0	1
575	1986	1/17/08	12/10/10	Jan-08	50	400	0	0	0	0	1	0	0	0	0	1	0	0	Opiates	0	0
576	1986	10/15/08	3/4/11	Oct-08	40	40	0	0	0	0	0	0	0	0	0	0	0	0	None	0	0
577	1987	1/28/09	10/21/11	Jan-09	40	40	0	0	0	1	0	0	0	0	0	1	0	0	Cocaine	0	0
578	1996	4/12/06	12/30/11	Apr-06	50	50	0	0	0	0	0	0	0	0	0	0	0	0	None	0	0
579	2003	7/25/07	3/30/12	Jul-07	52	46198	0	0	1	1	0	0	0	0	0	2	1	0	Poly- Marijuana	1	1
580	2003	1/9/08	7/2/12	Jan-08	50	64013	0	0	1	1	0	0	0	0	0	2	1	0	Poly- Marijuana	1	1
581	2003	7/2/08	10/1/12	Jul-08	50	50	0	0	0	1	0	0	0	0	0	1	0	0	Cocaine	0	0
582	2003	10/23/09	1/8/13	Oct-09	390	9992	0	0	1	0	0	0	0	1	0	2	1	0	Poly- Marijuana	1	1
583	2003	5/4/10	4/2/13	May-10	288	7053	0	0	0	1	0	0	0	0	0	1	0	0	Cocaine	1	0
584	2003	11/30/10	5/14/14	Nov-10	72	19262	0	0	0	1	0	0	0	0	0	1	0	0	Cocaine	1	0
585	2006	5/24/06	1/27/04	May-06	286	20199	0	0	1	0	0	0	0	0	0	1	0	0	Marijuana	1	0
586	2006	11/22/06	4/23/04	Nov-06	50	50	0	0	1	1	0	0	0	0	0	2	1	0	Poly- Marijuana	0	1
587	2017	5/26/06	4/23/04	May-06	1262	510	1	0	1	0	1	0	0	1	0	3	1	0	Poly- Marijuana	0	1
588	2017	11/14/06	4/30/04	Nov-06	50	50	0	0	1	0	0	0	0	0	0	1	0	0	Marijuana	0	0
589	2017	10/9/07	4/30/04	Oct-07	50	50	0	0	1	0	0	0	0	1	0	2	1	0	Poly- Marijuana	0	1
590	2017	10/23/08	9/27/04	Oct-08	101	50	1	1	1	0	0	0	0	1	0	2	1	0	Poly- Marijuana	0	1
591	2017	4/16/09	9/27/04	Apr-09	50	50	0	0	1	0	1	0	0	1	0	3	1	0	Poly- Marijuana	0	1
592	2017	11/12/09	6/9/05	Nov-09	50	50	0	0	1	0	0	0	0	1	0	2	1	0	Poly- Marijuana	0	1
593	2017	11/23/10	6/9/05	Nov-10	17100	50	1	1	1	0	1	0	0	0	0	2	1	0	Poly- Marijuana	0	1
594	2017	4/21/11	6/15/05	Apr-11	50	50	0	0	1	0	1	0	0	0	0	2	1	0	Poly- Marijuana	0	1
595	2017	11/7/11	6/15/05	Nov-11	50	50	0	0	1	0	1	0	0	0	0	2	1	0	Poly- Marijuana	0	1
596	2017	5/21/12	11/18/05	May-12	50	50	0	0	1	0	1	0	1	0	0	3	1	0	Poly- Marijuana	0	1
597	2017	11/6/12	11/18/05	Nov-12	50	50	0	0	1	0	1	0	0	0	0	2	1	0	Poly- Marijuana	0	1
598	2017	11/18/13	6/1/06	Nov-13	50	50	0	0	1	0	1	0	0	0	0	2	1	0	Poly- Marijuana	0	1
599	2036	3/4/09	6/2/06	Mar-09	40	40	0	0	0	0	0	0	0	0	0	0	0	0	None	0	0
600	2036	11/17/10	12/1/06	Nov-10	40	40	0	0	0	0	0	0	0	0	0	0	0	0	None	0	0
601	2041	8/21/07	6/11/07	Aug-07	50	9086	0	0	0	1	1	0	0	0	0	2	0	1	Poly- No Marijuana	1	1
602	2041	2/19/09	6/11/07	Feb-09	694	534	1	0	0	1	1	0	0	0	0	2	0	1	Poly- No Marijuana	0	1
603	2041	1/21/10	6/12/07	Jan-10	50	210	0	0	0	0	1	0	0	1	0	2	0	1	Poly- No Marijuana	0	1
604	2061	4/11/07	12/21/07	Apr-07	21	204	0	0	1	0	0	0	0	0	0	1	0	0	Marijuana	0	0
605	2062	4/5/07	5/19/08	Apr-07	0	50	0	0	0	0	0	0	0	1	0	1	0	0	Sedatives	0	0
606	2065	9/18/06	5/20/08	Sep-06	50	193	0	0	0	0	0	0	0	0	0	0	0	0	None	0	0
607	2065	6/18/07	11/18/08	Jun-07	50	57	0	0	0	0	0	0	0	0	0	0	0	0	None	0	0
608	2065	8/27/08	11/20/08	Aug-08	50	50	0	0	1	0	0	0	0	0	0	1	0	0	Marijuana	0	0
609	2072	11/24/14	6/26/09	Nov-14	0	0	0	0	0	0	0	0	0	0	0	0	0	0	None	0	0
610	2072	10/20/15	6/26/09	Oct-15	0	236	0	0	0	0	0	0	0	0	0	0	0	0	None	0	0
611	2072	10/19/17	6/30/09	Oct-17	20	20	0	0	0	0	0	0	0	0	0	0	0	0	None	0	0
612	2080	1/26/10	12/7/09	Jan-10	0	216	0	0	1	0	0	0	0	1	0	2	1	0	Poly- Marijuana	0	1
613	2087	10/23/06	12/11/09	Oct-06	139	50	1	1	0	0	0	0	0	1	0	1	0	0	Sedatives	0	0
614	2096	11/21/06	9/13/10	Nov-06	52	72	0	0	0	0	1	0	0	0	0	1	0	0	Opiates	0	0
615	2096	2/8/10	7/8/11	Feb-10	50	138	0	0	0	0	1	0	0	0	0	1	0	0	Opiates	0	0
616	2103	1/30/07	7/8/11	Jan-07	50	1224	0	0	1	1	0	0	0	0	0	2	1	0	Poly- Marijuana	1	1
617	2103	5/14/08	1/9/12	May-08	50	133	0	0	1	1	0	0	0	0	0	2	1	0	Poly- Marijuana	0	1
618	2109	2/12/07	7/19/12	Feb-07	105	13497	0	0	0	0	0	0	0	0	0	0	0	0	None	1	0
619	2109	9/6/07	7/19/12	Sep-07	200	53603	0	0	0	1	0	0	0	0	0	1	0	0	Cocaine	1	0
620	2109	6/20/08	7/26/12	Jun-08	50	367	0	0	0	1	0	0	0	0	0	1	0	0	Cocaine	0	0
621	2109	3/25/09	3/21/13	Mar-09	50	200	0	0	0	0	0	0	0	0	0	0	0	0	None	0	0
622	2109	10/20/09	7/11/13	Oct-09	50	500	0	0	0	0	0	0	0	0	0	0	0	0	None	0	0
623	2116	8/1/05	7/11/13	Aug-05	0	23	0	0	1	1	0	0	0	0	0	2	1	0	Poly- Marijuana	0	1
624	2116	4/25/08	7/12/13	Apr-08	50	50	0	0	1	0	0	0	0	0	0	1	0	0	Marijuana	0	0
625	2116	11/12/12	7/12/13	Nov-12	50	50	0	0	0	0	1	0	0	0	0	1	0	0	Opiates	0	0
626	2117	2/26/07	7/10/14	Feb-07	50	50	0	0	0	0	1	0	0	0	0	1	0	0	Opiates	0	0
627	2126	9/12/07	7/14/14	Sep-07	50	400	0	0	0	1	0	1	0	0	0	2	0	1	Poly- No Marijuana	0	1
628	2166	7/29/08	8/3/15	Jul-08	50	50	0	0	1	0	0	0	0	0	0	1	0	0	Marijuana	0	0
629	2166	10/20/14	8/3/15	Oct-14	50	50	0	0	0	0	0	0	0	0	0	0	0	0	None	0	0
630	2176	6/28/07	10/17/16	Jun-07	75	75	0	0	0	0	0	0	0	0	0	0	0	0	None	0	0
631	2176	1/22/18	10/2/17	Jan-18	20	20	0	0	1	0	0	0	0	0	0	1	0	0	Marijuana	0	0
632	2176	12/13/18	10/11/19	Dec-18	136	10258	0	0	1	0	0	1	1	0	0	3	1	0	Poly- Marijuana	1	1
633	2188	8/2/07	3/3/00	Aug-07	50	400	0	0	0	0	0	0	0	0	0	0	0	0	None	0	0
634	2188	8/12/15	8/28/00	Aug-15	0	0	0	0	0	0	0	0	0	0	0	0	0	0	None	0	0
635	2190	4/14/08	9/27/01	Apr-08	50	1552	0	0	1	0	0	0	0	0	0	1	0	0	Marijuana	1	0
636	2190	10/14/08	4/29/02	Oct-08	50	50	0	0	1	0	0	0	0	0	0	1	0	0	Marijuana	0	0
637	2190	10/25/11	9/30/02	Oct-11	50	1354	0	0	1	0	0	0	0	0	0	1	0	0	Marijuana	1	0
638	2190	10/22/12	2/13/03	Oct-12	50	50	0	0	1	0	0	0	0	0	0	1	0	0	Marijuana	0	0
639	2190	5/30/14	8/18/03	May-14	50	50	0	0	1	0	0	0	0	0	1	2	1	0	Poly- Marijuana	0	1
640	2190	5/26/15	3/2/04	May-15	50	50	0	0	1	0	0	0	0	0	1	2	1	0	Poly- Marijuana	0	1
641	2190	1/26/16	1/18/05	Jan-16	285	25059	0	0	1	0	0	0	0	0	1	2	1	0	Poly- Marijuana	1	1
642	2190	8/11/16	1/20/05	Aug-16	580	46000	0	0	1	0	0	0	0	0	1	2	1	0	Poly- Marijuana	1	1
643	2206	10/1/07	8/30/05	Oct-07	50	87	0	0	0	1	0	0	0	0	0	1	0	0	Cocaine	0	0
644	2219	12/23/13	3/3/06	Dec-13	50	50	0	0	1	0	0	0	0	0	0	1	0	0	Marijuana	0	0
645	2231	6/3/08	9/11/06	Jun-08	108	9669	0	0	0	0	0	0	0	0	0	0	0	0	None	1	0
646	2231	12/3/09	1/18/07	Dec-09	50	129	0	0	0	0	0	0	0	0	0	0	0	0	None	0	0
647	2232	12/10/07	4/20/07	Dec-07	50	50	0	0	0	0	0	0	0	0	0	0	0	0	None	0	0
648	2250	10/9/08	4/21/07	Oct-08	50	50	0	0	0	0	0	0	0	0	0	0	0	0	None	0	0
649	2250	2/18/10	7/31/07	Feb-10	50	301	0	0	0	0	0	0	0	0	0	0	0	0	None	0	0
650	2251	2/1/07	10/30/07	Feb-07	538	206	1	0	0	1	0	0	0	0	0	1	0	0	Cocaine	0	0
651	2251	7/1/07	5/1/08	Jul-07	195	495	0	0	0	1	0	0	0	1	0	2	0	1	Poly- No Marijuana	0	1
652	2251	7/23/07	9/22/08	Jul-07	195	495	0	0	0	1	0	0	0	1	0	2	0	1	Poly- No Marijuana	0	1
653	2251	1/10/08	4/2/09	Jan-08	17040	825	1	0	0	0	0	0	0	0	0	0	0	0	None	0	0
654	2251	9/16/13	8/13/09	Sep-13	50	50	0	0	0	1	0	0	0	0	0	1	0	0	Cocaine	0	0
655	2267	12/1/06	12/8/09	Dec-06	0	21	0	0	0	0	1	0	0	0	0	1	0	0	Opiates	0	0
656	2267	4/26/13	3/23/10	Apr-13	50	50	0	0	0	0	0	0	0	0	0	0	0	0	None	0	0
657	2267	7/11/14	6/11/10	Jul-14	50	189	0	0	0	0	0	0	0	0	0	0	0	0	None	0	0
658	2268	6/1/04	10/15/10	Jun-04	912	7890	0	0	0	0	0	0	0	0	0	0	0	0	None	1	0
659	2268	1/1/05	11/29/10	Jan-05	1280	10500	0	0	0	0	0	0	0	1	0	1	0	0	Sedatives	1	0
660	2268	12/1/05	2/28/11	Dec-05	4180	1670	1	0	0	0	0	0	0	1	0	1	0	0	Sedatives	1	0
661	2268	6/1/06	6/2/11	Jun-06	564	41900	0	0	0	0	0	0	0	0	0	0	0	0	None	1	0
662	2268	1/1/07	10/20/11	Jan-07	4030	10500	0	0	1	0	0	0	0	1	0	2	1	0	Poly- Marijuana	1	1
663	2268	7/1/07	12/15/11	Jul-07	0	92	0	0	0	0	0	0	0	0	0	0	0	0	None	0	0
664	2270	7/1/04	1/27/12	Jul-04	9	1160	0	0	1	1	0	0	0	0	0	2	1	0	Poly- Marijuana	1	1
665	2270	1/1/05	2/6/12	Jan-05	97	556000	0	0	1	0	0	0	0	0	0	1	0	0	Marijuana	1	0
666	2270	9/1/05	4/23/12	Sep-05	0	29	0	0	0	1	0	0	0	0	0	1	0	0	Cocaine	0	0
667	2270	9/12/05	7/25/12	Sep-05	50	29	1	1	0	1	0	0	0	0	0	1	0	0	Cocaine	0	0
668	2270	9/1/06	9/24/12	Sep-06	0	43	0	0	1	1	0	0	0	1	0	3	1	0	Poly- Marijuana	0	1
669	2270	9/14/06	12/24/12	Sep-06	50	43	1	1	1	1	0	0	0	1	0	3	1	0	Poly- Marijuana	0	1
670	2275	1/22/13	1/24/13	Jan-13	50	50	0	0	0	0	1	0	0	0	0	1	0	0	Opiates	0	0
671	2275	4/21/15	11/15/13	Apr-15	50	50	0	0	0	0	1	0	0	0	0	1	0	0	Opiates	0	0
672	2321	7/26/12	12/29/14	Jul-12	50	50	0	0	0	0	0	0	0	0	0	0	0	0	None	0	0
673	2321	1/29/13	11/5/15	Jan-13	50	50	0	0	0	0	0	0	0	0	0	0	0	0	None	0	0
674	2321	5/16/14	12/6/16	May-14	50	50	0	0	0	0	0	0	0	0	0	0	0	0	None	0	0
675	2326	10/1/05	9/15/00	Oct-05	0	154	0	0	1	1	0	0	0	0	0	2	1	0	Poly- Marijuana	0	1
676	2326	7/28/08	4/23/01	Jul-08	302	77740	0	0	0	1	0	0	0	0	0	1	0	0	Cocaine	1	0
677	2326	9/3/09	12/18/01	Sep-09	1449	79636	0	0	1	0	0	0	0	0	0	1	0	0	Marijuana	1	0
678	2326	1/31/11	6/28/02	Jan-11	50	50	0	0	0	0	0	0	0	0	0	0	0	0	None	0	0
679	2358	2/19/10	6/22/06	Feb-10	50	50	0	0	1	0	0	0	0	0	0	1	0	0	Marijuana	0	0
680	2360	12/10/09	6/26/06	Dec-09	141	227	0	0	1	1	0	0	0	0	0	2	1	0	Poly- Marijuana	0	1
681	2373	9/17/13	7/26/00	Sep-13	0	40	0	0	0	0	0	0	0	0	0	0	0	0	None	0	0
682	2383	3/18/09	2/12/01	Mar-09	50	50	0	0	0	0	0	0	0	0	0	0	0	0	None	0	0
683	2383	4/28/10	5/3/01	Apr-10	50	50	0	0	0	0	0	0	0	0	0	0	0	0	None	0	0
684	2383	4/14/11	8/27/01	Apr-11	50	50	0	0	0	0	1	0	0	1	0	2	0	1	Poly- No Marijuana	0	1
685	2383	4/19/12	2/15/02	Apr-12	20	20	0	0	0	0	1	0	0	0	0	1	0	0	Opiates	0	0
686	2383	5/1/13	8/13/02	May-13	24	20	1	1	0	0	1	0	0	0	0	1	0	0	Opiates	0	0
687	2406	4/16/09	11/3/04	Apr-09	1406	50	1	1	1	0	0	0	0	0	0	1	0	0	Marijuana	0	0
688	2406	10/27/09	1/14/05	Oct-09	2670	50	1	1	1	1	0	0	0	0	0	2	1	0	Poly- Marijuana	0	1
689	2406	10/28/10	6/6/05	Oct-10	50	50	0	0	1	0	0	0	0	0	0	1	0	0	Marijuana	0	0
690	2406	10/28/14	12/16/05	Oct-14	50	50	0	0	1	0	0	0	0	0	0	1	0	0	Marijuana	0	0
691	2418	1/1/05	7/31/06	Jan-05	953	63900	0	0	0	0	0	0	0	0	0	0	0	0	None	1	0
692	2418	6/1/05	2/1/07	Jun-05	61	28600	0	0	0	0	0	0	0	0	0	0	0	0	None	1	0
693	2418	1/1/06	4/9/07	Jan-06	2030	37300	0	0	0	0	0	0	0	0	0	0	0	0	None	1	0
694	2418	7/1/06	7/27/07	Jul-06	0	0	0	0	0	0	0	0	0	0	0	0	0	0	None	0	0
695	2418	1/1/07	10/10/07	Jan-07	6	267	0	0	0	0	0	0	0	0	0	0	0	0	None	0	0
696	2418	7/1/07	1/31/08	Jul-07	27	73	0	0	0	0	0	0	0	0	0	0	0	0	None	0	0
697	2418	4/1/08	8/8/08	Apr-08	9	86	0	0	0	0	0	0	0	0	0	0	0	0	None	0	0
698	2418	8/1/08	12/11/08	Aug-08	0	13400	0	0	0	0	0	0	0	0	0	0	0	0	None	1	0
699	2418	3/1/09	2/23/09	Mar-09	236	8064	0	0	0	0	0	0	0	0	0	0	0	0	None	1	0
700	2418	8/1/09	5/5/09	Aug-09	0	316	0	0	0	0	0	0	0	0	0	0	0	0	None	0	0
701	2418	3/1/10	7/9/09	Mar-10	138	996	0	0	0	0	0	0	0	0	0	0	0	0	None	0	0
702	2418	12/1/10	10/2/09	Dec-10	297	21108	0	0	0	0	0	0	0	0	0	0	0	0	None	1	0
703	2418	12/14/11	3/31/11	Dec-11	20	20	0	0	0	0	0	0	0	0	0	0	0	0	None	0	0
704	2424	11/1/06	10/13/11	Nov-06	0	860	0	0	1	0	0	0	0	0	0	1	0	0	Marijuana	0	0
705	2424	5/1/07	1/19/12	May-07	0	2780	0	0	1	0	0	0	0	0	0	1	0	0	Marijuana	1	0
706	2424	12/1/07	7/23/13	Dec-07	8	618	0	0	1	0	0	0	0	0	0	1	0	0	Marijuana	0	0
707	2424	7/1/08	7/26/13	Jul-08	7	325	0	0	1	1	0	0	0	0	0	2	1	0	Poly- Marijuana	0	1
708	2424	12/1/08	5/5/15	Dec-08	8	288	0	0	1	0	0	0	0	0	0	1	0	0	Marijuana	0	0
709	2424	7/1/09	5/17/16	Jul-09	0	697	0	0	1	1	0	0	0	0	0	2	1	0	Poly- Marijuana	0	1
710	2424	7/2/09	5/31/19	Jul-09	50	697	0	0	1	1	0	0	0	0	0	2	1	0	Poly- Marijuana	0	1
711	2424	1/1/10	12/19/19	Jan-10	1	330	0	0	1	0	0	0	0	0	0	1	0	0	Marijuana	0	0
712	2424	1/14/10	11/7/00	Jan-10	50	330	0	0	1	0	0	0	0	0	0	1	0	0	Marijuana	0	0
713	2424	7/1/10	11/27/00	Jul-10	429	531	0	0	1	0	0	0	0	0	0	1	0	0	Marijuana	0	0
714	2424	7/14/10	5/22/01	Jul-10	429	531	0	0	1	0	0	0	0	0	0	1	0	0	Marijuana	0	0
715	2424	8/1/11	10/15/01	Aug-11	40	212	0	0	1	0	0	0	0	0	0	1	0	0	Marijuana	0	0
716	2424	8/23/11	5/10/02	Aug-11	50	212	0	0	1	0	0	0	0	0	0	1	0	0	Marijuana	0	0
717	2424	10/9/12	1/14/03	Oct-12	50	464	0	0	1	0	0	0	0	0	0	1	0	0	Marijuana	0	0
718	2438	12/1/03	3/10/04	Dec-03	51	63500	0	0	1	0	0	0	0	0	0	1	0	0	Marijuana	1	0
719	2438	6/1/05	3/16/04	Jun-05	574	24700	0	0	0	0	0	0	0	0	0	0	0	0	None	1	0
720	2438	10/7/09	3/15/05	Oct-09	4365	98204	0	0	1	0	0	0	0	0	0	1	0	0	Marijuana	1	0
721	2438	10/7/09	5/10/05	Oct-09	5897	98204	0	0	1	0	0	0	0	0	0	1	0	0	Marijuana	1	0
722	2438	6/9/10	8/2/05	Jun-10	152	2074	0	0	1	0	0	0	0	1	0	2	1	0	Poly- Marijuana	1	1
723	2438	6/7/11	11/13/06	Jun-11	50	64687	0	0	1	0	0	0	0	0	0	1	0	0	Marijuana	1	0
724	2438	1/18/12	1/8/07	Jan-12	20	20	0	0	1	0	0	0	0	0	0	1	0	0	Marijuana	0	0
725	2449	2/5/03	6/5/07	Feb-03	31800	623000	0	0	0	0	0	0	0	0	0	0	0	0	None	1	0
726	2449	7/7/06	11/19/09	Jul-06	0	0	0	0	1	0	0	0	0	0	0	1	0	0	Marijuana	0	0
727	2449	8/1/07	10/10/00	Aug-07	0	0	0	0	0	0	0	0	0	0	0	0	0	0	None	0	0
728	2449	6/27/08	7/17/01	Jun-08	0	63	0	0	1	0	0	0	0	0	0	1	0	0	Marijuana	0	0
729	2475	5/14/10	9/14/01	May-10	48	74	0	0	0	0	0	1	1	0	0	2	0	1	Poly- No Marijuana	0	1
730	2475	5/12/11	7/9/02	May-11	40	934	0	0	0	0	0	0	0	0	0	0	0	0	None	0	0
731	2480	1/28/10	11/11/02	Jan-10	50	100	0	0	0	0	1	0	0	0	0	1	0	0	Opiates	0	0
732	2480	10/23/14	4/22/03	Oct-14	50	50	0	0	0	0	0	0	0	0	0	0	0	0	None	0	0
733	2480	5/22/17	11/17/03	May-17	50	302	0	0	0	0	0	0	0	0	0	0	0	0	None	0	0
734	2504	7/1/13	4/28/04	Jul-13	60	0	1	1	1	0	0	0	0	0	0	1	0	0	Marijuana	0	0
735	2545	5/14/12	9/20/04	May-12	0	143	0	0	0	0	0	1	1	0	0	2	0	1	Poly- No Marijuana	0	1
736	2556	11/26/12	4/11/06	Nov-12	50	50	0	0	0	0	0	0	0	0	0	0	0	0	None	0	0
737	2579	11/3/14	10/25/06	Nov-14	0	128	0	0	0	0	0	0	0	0	0	0	0	0	None	0	0
738	2586	3/1/04	10/27/06	Mar-04	13	6020	0	0	0	1	0	0	0	0	0	1	0	0	Cocaine	1	0
739	2586	9/1/04	5/21/07	Sep-04	37600	251000	0	0	0	1	0	0	0	0	0	1	0	0	Cocaine	1	0
740	2586	10/1/05	12/12/07	Oct-05	904	271000	0	0	1	1	0	0	0	0	0	2	1	0	Poly- Marijuana	1	1
741	2586	5/1/06	12/14/07	May-06	0	140	0	0	1	1	0	0	0	0	0	2	1	0	Poly- Marijuana	0	1
742	2586	10/1/06	5/27/08	Oct-06	4	651	0	0	1	1	0	0	0	0	0	2	1	0	Poly- Marijuana	0	1
743	2586	3/9/11	5/29/08	Mar-11	50	50	0	0	0	0	0	0	0	0	0	0	0	0	None	0	0
744	2613	2/1/05	11/6/08	Feb-05	80	9480	0	0	1	0	0	0	0	0	0	1	0	0	Marijuana	1	0
745	2613	7/1/05	5/12/09	Jul-05	6	0	1	1	1	0	0	0	0	0	0	1	0	0	Marijuana	0	0
746	2613	1/1/06	5/18/09	Jan-06	13	95	0	0	1	0	0	0	0	0	0	1	0	0	Marijuana	0	0
747	2613	8/1/06	11/19/09	Aug-06	1270	35100	0	0	1	0	0	0	0	0	0	1	0	0	Marijuana	1	0
748	2613	9/1/07	11/25/09	Sep-07	66	84300	0	0	1	0	0	0	0	0	0	1	0	0	Marijuana	1	0
749	2613	3/1/08	5/20/10	Mar-08	1160	230000	0	0	1	0	0	0	0	0	0	1	0	0	Marijuana	1	0
750	2613	4/1/09	5/24/10	Apr-09	1250	46598	0	0	0	0	0	0	0	0	0	0	0	0	None	1	0
751	2625	3/1/04	2/24/12	Mar-04	0	2610	0	0	0	0	1	0	0	0	0	1	0	0	Opiates	1	0
752	2625	8/1/04	2/28/12	Aug-04	30100	29200	1	0	0	0	0	0	0	0	0	0	0	0	None	1	0
753	2625	4/1/05	3/23/13	Apr-05	29200	97300	0	0	0	0	0	0	0	0	0	0	0	0	None	1	0
754	2625	9/1/05	3/28/13	Sep-05	23800	59100	0	0	0	0	0	0	0	0	0	0	0	0	None	1	0
755	2625	3/1/06	3/4/14	Mar-06	31	728	0	0	0	0	0	0	0	0	0	0	0	0	None	0	0
756	2625	3/1/07	3/10/14	Mar-07	0	0	0	0	0	0	0	0	0	0	0	0	0	0	None	0	0
757	2625	12/1/07	4/10/15	Dec-07	0	0	0	0	0	0	0	0	0	0	0	0	0	0	None	0	0
758	2625	4/1/08	4/16/15	Apr-08	0	0	0	0	1	0	0	0	0	0	0	1	0	0	Marijuana	0	0
759	2625	4/1/09	9/28/15	Apr-09	9	1	1	1	0	0	0	0	0	0	0	0	0	0	None	0	0
760	2625	10/1/09	3/29/16	Oct-09	25	25	0	0	0	0	0	0	0	0	0	0	0	0	None	0	0
761	2625	4/1/10	5/16/17	Apr-10	21	21	0	0	0	0	0	0	0	0	0	0	0	0	None	0	0
762	2625	6/1/11	4/24/19	Jun-11	40	40	0	0	0	0	0	0	0	0	0	0	0	0	None	0	0
763	2625	2/1/13	4/30/19	Feb-13	21	21	0	0	0	0	0	0	0	0	0	0	0	0	None	0	0
764	2625	2/1/14	11/2/00	Feb-14	40	40	0	0	0	0	0	0	0	0	0	0	0	0	None	0	0
765	2625	3/1/15	3/2/01	Mar-15	40	40	0	0	1	0	0	0	0	0	0	1	0	0	Marijuana	0	0
766	2639	5/1/04	5/29/01	May-04	0	0	0	0	0	0	0	0	0	0	0	0	0	0	None	0	0
767	2639	12/1/04	6/5/01	Dec-04	0	0	0	0	0	0	0	0	0	0	0	0	0	0	None	0	0
768	2639	5/1/05	12/17/01	May-05	0	0	0	0	0	0	0	0	0	0	0	0	0	0	None	0	0
769	2639	1/1/06	8/15/02	Jan-06	0	0	0	0	0	0	0	0	0	0	0	0	0	0	None	0	0
770	2639	7/1/06	11/15/02	Jul-06	0	0	0	0	0	0	0	0	0	0	0	0	0	0	None	0	0
771	2639	1/1/07	5/5/03	Jan-07	0	0	0	0	1	0	0	0	0	0	0	1	0	0	Marijuana	0	0
772	2639	7/1/07	8/12/03	Jul-07	179	12	1	1	0	0	0	0	0	0	0	0	0	0	None	0	0
773	2639	3/1/08	11/14/03	Mar-08	493	7	1	1	0	0	0	0	0	0	0	0	0	0	None	0	0
774	2639	3/1/09	2/19/04	Mar-09	4	0	1	1	0	0	0	0	0	0	0	0	0	0	None	0	0
775	2639	2/1/10	7/13/04	Feb-10	538	48	1	1	0	0	0	0	0	0	0	0	0	0	None	0	0
776	2639	8/1/10	11/29/04	Aug-10	387	40	1	1	0	0	0	0	0	0	0	0	0	0	None	0	0
777	2639	3/1/11	3/3/05	Mar-11	233	40	1	1	1	0	0	0	0	0	0	1	0	0	Marijuana	0	0
778	2639	3/23/11	6/3/05	Mar-11	233	40	1	1	1	0	0	0	0	0	0	1	0	0	Marijuana	0	0
779	2639	4/1/12	9/14/05	Apr-12	40	40	0	0	0	0	0	0	0	0	0	0	0	0	None	0	0
780	2651	9/22/11	2/28/06	Sep-11	50	50	0	0	1	0	1	0	0	1	0	3	1	0	Poly- Marijuana	0	1
781	2652	5/1/04	7/3/06	May-04	728	503000	0	0	0	1	0	0	0	0	0	1	0	0	Cocaine	1	0
782	2652	9/29/11	11/27/06	Sep-11	50	50	0	0	1	0	0	0	0	0	0	1	0	0	Marijuana	0	0
783	2652	3/20/12	2/12/07	Mar-12	20	20	0	0	1	0	0	0	0	0	0	1	0	0	Marijuana	0	0
784	2653	10/1/04	6/8/07	Oct-04	236	3000	0	0	0	0	0	0	0	0	0	0	0	0	None	1	0
785	2653	4/1/05	9/21/07	Apr-05	120	4880	0	0	0	0	0	0	0	0	0	0	0	0	None	1	0
786	2653	1/1/06	11/5/07	Jan-06	335	9490	0	0	0	0	0	0	0	0	0	0	0	0	None	1	0
787	2653	5/1/07	1/18/08	May-07	0	0	0	0	1	0	0	0	0	0	0	1	0	0	Marijuana	0	0
788	2653	12/1/07	4/25/08	Dec-07	0	20	0	0	1	0	0	0	0	0	0	1	0	0	Marijuana	0	0
789	2653	5/1/08	12/11/08	May-08	0	5	0	0	0	0	0	0	0	0	0	0	0	0	None	0	0
790	2653	6/1/09	10/26/09	Jun-09	0	184	0	0	1	0	0	0	0	0	1	2	1	0	Poly- Marijuana	0	1
791	2653	1/1/10	5/21/10	Jan-10	25	0	1	1	1	0	0	0	0	0	0	1	0	0	Marijuana	0	0
792	2653	6/1/10	10/26/10	Jun-10	40	40	0	0	0	0	0	0	0	0	0	0	0	0	None	0	0
793	2653	8/1/11	4/18/11	Aug-11	40	40	0	0	0	0	0	0	0	0	0	0	0	0	None	0	0
794	2653	8/15/11	2/28/12	Aug-11	50	50	0	0	0	0	0	0	0	0	0	0	0	0	None	0	0
795	2657	6/28/16	10/25/16	Jun-16	50	50	0	0	1	0	0	0	0	0	0	1	0	0	Marijuana	0	0
796	2657	1/5/17	10/15/18	Jan-17	50	60	0	0	1	0	0	0	0	0	0	1	0	0	Marijuana	0	0
797	2657	4/3/19	11/20/00	Apr-19	50	50	0	0	0	0	0	0	0	0	0	0	0	0	None	0	0
798	2703	3/25/99	11/15/05	Mar-99	0	566	0	0	0	0	0	0	0	0	0	0	0	0	None	0	0
799	2703	3/22/00	3/31/08	Mar-00	0	476	0	0	1	0	0	0	0	0	0	1	0	0	Marijuana	0	0
800	2703	9/25/00	11/17/08	Sep-00	10	89	0	0	0	0	0	0	0	0	0	0	0	0	None	0	0
801	2703	3/20/01	3/8/10	Mar-01	4	0	1	1	0	0	0	0	0	0	0	0	0	0	None	0	0
802	2703	10/8/01	12/20/10	Oct-01	0	0	0	0	0	0	0	0	0	0	0	0	0	0	None	0	0
803	2703	3/13/02	1/9/12	Mar-02	43	0	1	1	0	0	0	0	0	0	0	0	0	0	None	0	0
804	2703	10/31/02	6/11/12	Oct-02	10	8	1	1	0	0	0	0	0	0	0	0	0	0	None	0	0
805	2703	3/24/03	4/8/13	Mar-03	10	13	0	0	0	0	0	0	0	0	0	0	0	0	None	0	0
806	2703	2/19/04	8/29/14	Feb-04	0	0	0	0	0	0	0	0	0	0	0	0	0	0	None	0	0
807	2703	9/17/04	12/14/15	Sep-04	8570	4070	1	0	0	0	0	0	0	0	0	0	0	0	None	1	0
808	2703	4/14/05	2/27/17	Apr-05	0	0	0	0	0	0	0	0	0	0	0	0	0	0	None	0	0
809	2703	10/7/05	2/13/18	Oct-05	0	0	0	0	0	0	0	0	0	0	0	0	0	0	None	0	0
810	2703	2/24/06	2/18/20	Feb-06	0	0	0	0	0	0	0	0	0	0	0	0	0	0	None	0	0
811	2703	9/14/06	11/7/00	Sep-06	0	0	0	0	0	0	0	0	0	0	0	0	0	0	None	0	0
812	2703	3/13/07	2/15/01	Mar-07	0	0	0	0	0	0	0	0	0	0	0	0	0	0	None	0	0
813	2703	9/20/07	5/25/01	Sep-07	0	0	0	0	0	0	0	0	0	0	0	0	0	0	None	0	0
814	2703	9/25/08	9/20/02	Sep-08	0	0	0	0	0	0	0	0	0	0	0	0	0	0	None	0	0
815	2703	3/5/10	6/26/03	Mar-10	0	0	0	0	0	0	0	0	0	1	0	1	0	0	Sedatives	0	0
816	2703	3/4/11	9/25/03	Mar-11	0	0	0	0	0	0	0	0	0	0	0	0	0	0	None	0	0
817	2728	3/28/14	5/17/04	Mar-14	50	50	0	0	0	0	0	0	0	0	0	0	0	0	None	0	0
818	2787	4/1/05	8/4/06	Apr-05	0	0	0	0	0	0	0	0	0	0	0	0	0	0	None	0	0
819	2787	10/1/05	11/7/06	Oct-05	0	0	0	0	0	0	0	0	0	0	0	0	0	0	None	0	0
820	2787	4/1/06	4/2/07	Apr-06	0	0	0	0	1	0	0	0	0	0	0	1	0	0	Marijuana	0	0
821	2787	10/1/06	6/7/07	Oct-06	0	0	0	0	0	0	0	0	0	0	0	0	0	0	None	0	0
822	2787	2/27/13	1/17/08	Feb-13	0	0	0	0	1	0	0	0	0	0	0	1	0	0	Marijuana	0	0
823	2793	4/18/14	12/9/08	Apr-14	50	99	0	0	0	0	0	0	0	0	0	0	0	0	None	0	0
824	2850	6/27/14	6/2/09	Jun-14	50	61	0	0	0	0	1	0	0	0	0	1	0	0	Opiates	0	0
825	2852	11/1/04	9/8/09	Nov-04	0	7	0	0	1	1	0	0	0	0	0	2	1	0	Poly- Marijuana	0	1
826	2852	7/1/05	11/16/09	Jul-05	42	32	1	1	1	1	0	0	0	0	0	2	1	0	Poly- Marijuana	0	1
827	2852	1/1/06	2/18/10	Jan-06	0	18	0	0	0	1	0	0	0	0	0	1	0	0	Cocaine	0	0
828	2852	7/1/06	5/6/10	Jul-06	0	622	0	0	1	1	0	0	0	0	0	2	1	0	Poly- Marijuana	0	1
829	2852	12/1/06	8/27/10	Dec-06	20	9	1	1	0	1	0	0	0	0	0	1	0	0	Cocaine	0	0
830	2852	6/1/07	11/11/10	Jun-07	0	0	0	0	0	1	0	0	0	0	0	1	0	0	Cocaine	0	0
831	2852	1/1/08	12/30/10	Jan-08	0	0	0	0	0	1	0	0	0	0	0	1	0	0	Cocaine	0	0
832	2852	7/1/08	3/4/11	Jul-08	0	0	0	0	0	1	0	0	0	1	0	2	0	1	Poly- No Marijuana	0	1
833	2852	6/1/09	5/17/11	Jun-09	0	0	0	0	0	1	0	0	0	0	0	1	0	0	Cocaine	0	0
834	2898	11/26/13	8/5/11	Nov-13	50	50	0	0	1	0	0	0	0	0	0	1	0	0	Marijuana	0	0
835	2905	11/26/13	5/29/12	Nov-13	50	50	0	0	0	0	0	0	0	0	0	0	0	0	None	0	0
836	2908	4/30/14	2/21/13	Apr-14	0	40	0	0	0	0	0	0	0	1	0	1	0	0	Sedatives	0	0
837	2908	7/10/15	6/6/13	Jul-15	0	95	0	0	1	0	0	0	0	1	0	2	1	0	Poly- Marijuana	0	1
838	2908	5/19/16	12/17/13	May-16	0	0	0	0	1	0	1	0	0	1	0	3	1	0	Poly- Marijuana	0	1
839	2908	5/11/17	6/3/14	May-17	180	20	1	1	1	0	0	0	0	1	0	2	1	0	Poly- Marijuana	0	1
840	2908	6/6/19	12/23/14	Jun-19	30	30	0	0	1	0	0	0	0	1	0	2	1	0	Poly- Marijuana	0	1
841	2915	11/1/04	8/18/15	Nov-04	0	134	0	0	0	0	0	0	0	1	0	1	0	0	Sedatives	0	0
842	2915	5/1/05	8/19/15	May-05	38	840	0	0	0	0	0	0	0	0	0	0	0	0	None	0	0
843	2915	11/1/05	4/4/16	Nov-05	55	226	0	0	0	1	0	0	0	1	0	2	0	1	Poly- No Marijuana	0	1
844	2915	6/1/06	11/11/16	Jun-06	40	621	0	0	0	0	0	0	0	0	0	0	0	0	None	0	0
845	2915	7/1/07	8/11/17	Jul-07	0	2200	0	0	0	0	0	0	0	0	0	0	0	0	None	1	0
846	2915	12/1/07	2/6/18	Dec-07	35	4570	0	0	0	0	0	0	0	0	0	0	0	0	None	1	0
847	2915	5/1/08	2/12/19	May-08	0	0	0	0	0	0	0	0	0	0	0	0	0	0	None	0	0
848	2915	1/1/10	2/14/02	Jan-10	0	48	0	0	0	0	0	0	0	0	0	0	0	0	None	0	0
849	2915	6/1/10	7/22/03	Jun-10	40	0	1	1	0	0	0	0	0	0	0	0	0	0	None	0	0
850	2916	2/11/14	10/31/03	Feb-14	50	50	0	0	0	0	0	0	0	0	0	0	0	0	None	0	0
851	2990	10/1/03	4/19/04	Oct-03	4960	39100	0	0	1	0	1	0	0	0	0	2	1	0	Poly- Marijuana	1	1
852	2990	5/1/04	4/27/04	May-04	4100	88500	0	0	0	0	0	0	0	0	0	0	0	0	None	1	0
853	2990	1/1/05	9/23/04	Jan-05	16600	486000	0	0	1	0	0	0	0	0	1	2	1	0	Poly- Marijuana	1	1
854	2990	5/1/05	9/23/04	May-05	9990	90500	0	0	1	0	0	0	0	0	0	1	0	0	Marijuana	1	0
855	2990	10/1/05	5/26/05	Oct-05	38100	339000	0	0	1	0	0	0	0	0	0	1	0	0	Marijuana	1	0
856	2990	7/1/06	6/3/05	Jul-06	12000	318000	0	0	0	0	1	0	0	0	0	1	0	0	Opiates	1	0
857	2990	12/1/06	6/3/05	Dec-06	58400	193000	0	0	1	0	0	0	0	0	0	1	0	0	Marijuana	1	0
858	2990	6/1/07	11/16/05	Jun-07	30700	514000	0	0	1	0	1	0	0	1	0	3	1	0	Poly- Marijuana	1	1
859	2990	2/1/08	11/16/05	Feb-08	34900	184000	0	0	1	0	0	0	0	0	0	1	0	0	Marijuana	1	0
860	2990	6/1/08	11/18/05	Jun-08	12700	270000	0	0	0	0	0	0	0	0	0	0	0	0	None	1	0
861	2990	7/1/09	5/18/06	Jul-09	41062	315807	0	0	0	0	1	0	0	1	0	2	0	1	Poly- No Marijuana	1	1
862	2990	1/1/10	5/18/06	Jan-10	204962	474330	0	0	1	0	0	0	0	0	0	1	0	0	Marijuana	1	0
863	2990	7/1/10	5/19/06	Jul-10	65508	29542	1	0	1	0	0	0	0	0	0	1	0	0	Marijuana	1	0
864	2990	1/1/11	5/25/06	Jan-11	168469	21818	1	0	0	0	0	0	0	1	0	1	0	0	Sedatives	1	0
865	2990	2/1/13	11/17/06	Feb-13	40	40	0	0	0	0	1	0	0	0	0	1	0	0	Opiates	0	0
866	2993	1/16/15	5/24/07	Jan-15	50	3221	0	0	0	0	1	0	0	1	0	2	0	1	Poly- No Marijuana	1	1
867	3023	4/14/16	5/25/07	Apr-16	50	50	0	0	0	0	0	0	0	0	0	0	0	0	None	0	0
868	3023	5/25/17	3/13/08	May-17	50	50	0	0	0	0	0	0	0	0	0	0	0	0	None	0	0
869	3029	1/1/05	9/2/08	Jan-05	0	0	0	0	1	0	1	0	0	0	0	2	1	0	Poly- Marijuana	0	1
870	3029	6/1/05	7/21/09	Jun-05	0	0	0	0	1	0	1	0	0	0	0	2	1	0	Poly- Marijuana	0	1
871	3029	1/1/06	8/4/09	Jan-06	0	0	0	0	1	0	1	0	0	0	0	2	1	0	Poly- Marijuana	0	1
872	3029	7/1/06	8/27/10	Jul-06	0	14	0	0	1	0	1	0	0	0	0	2	1	0	Poly- Marijuana	0	1
873	3029	1/1/07	8/8/11	Jan-07	0	0	0	0	1	0	1	0	0	0	0	2	1	0	Poly- Marijuana	0	1
874	3029	7/1/07	8/6/12	Jul-07	0	0	0	0	-9	-9	-9	-9	-9	0	-9	-72	0	0	None	0	0
875	3029	2/1/08	9/30/13	Feb-08	0	216	0	0	0	0	1	0	0	0	0	1	0	0	Opiates	0	0
876	3029	8/1/08	10/1/15	Aug-08	0	0	0	0	1	0	1	0	0	0	0	2	1	0	Poly- Marijuana	0	1
877	3029	3/1/09	10/5/16	Mar-09	0	0	0	0	1	0	1	0	0	0	0	2	1	0	Poly- Marijuana	0	1
878	3029	1/1/10	11/27/17	Jan-10	0	0	0	0	0	0	1	0	0	0	0	1	0	0	Opiates	0	0
879	3029	7/1/10	11/8/18	Jul-10	40	40	0	0	1	0	1	0	0	0	0	2	1	0	Poly- Marijuana	0	1
880	3029	3/1/11	11/21/19	Mar-11	49	40	1	1	0	0	0	0	0	0	0	0	0	0	None	0	0
881	3029	4/1/13	5/29/02	Apr-13	40	40	0	0	0	0	0	0	0	0	0	0	0	0	None	0	0
882	3029	4/1/14	12/3/02	Apr-14	40	15726	0	0	1	0	0	0	0	0	0	1	0	0	Marijuana	1	0
883	3029	5/1/15	6/13/03	May-15	40	1318	0	0	0	0	1	0	0	0	0	1	0	0	Opiates	1	0
884	3036	6/1/07	10/20/03	Jun-07	10400	25900	0	0	1	0	0	0	0	0	0	1	0	0	Marijuana	1	0
885	3036	1/1/08	2/27/04	Jan-08	6220	7940	0	0	1	0	0	0	0	0	0	1	0	0	Marijuana	1	0
886	3036	8/1/08	7/30/04	Aug-08	7900	16100	0	0	1	0	0	0	0	0	0	1	0	0	Marijuana	1	0
887	3036	8/1/09	10/25/04	Aug-09	290	619	0	0	1	0	0	0	0	0	0	1	0	0	Marijuana	0	0
888	3036	3/1/10	1/27/05	Mar-10	656	150	1	0	1	0	0	0	0	0	0	1	0	0	Marijuana	0	0
889	3036	8/1/10	10/28/05	Aug-10	1219	55	1	0	1	0	0	0	0	0	0	1	0	0	Marijuana	0	0
890	3036	10/1/11	6/19/06	Oct-11	625	40	1	1	1	0	0	0	0	0	0	1	0	0	Marijuana	0	0
891	3036	5/4/15	3/26/07	May-15	50	97	0	0	1	0	0	0	0	0	0	1	0	0	Marijuana	0	0
892	3055	5/1/06	6/26/07	May-06	11	47	0	0	1	0	0	0	0	1	0	2	1	0	Poly- Marijuana	0	1
893	3055	12/1/07	3/14/08	Dec-07	0	64	0	0	0	0	0	0	0	0	0	0	0	0	None	0	0
894	3055	5/1/08	11/17/08	May-08	0	36	0	0	0	1	0	0	0	0	0	1	0	0	Cocaine	0	0
895	3055	5/1/09	10/22/09	May-09	48	314	0	0	0	0	0	0	0	0	0	0	0	0	None	0	0
896	3055	5/1/10	11/24/09	May-10	40	0	1	1	1	0	0	0	0	0	0	1	0	0	Marijuana	0	0
897	3055	5/1/11	11/23/10	May-11	40	76	0	0	1	0	0	0	0	0	0	1	0	0	Marijuana	0	0
898	3064	12/1/07	6/20/11	Dec-07	0	824	0	0	0	0	0	0	0	0	0	0	0	0	None	0	0
899	3064	6/1/08	1/6/12	Jun-08	0	1100	0	0	0	0	0	0	0	0	0	0	0	0	None	1	0
900	3064	12/1/08	8/21/12	Dec-08	0	12	0	0	0	0	1	0	0	0	0	1	0	0	Opiates	0	0
901	3064	6/1/09	5/13/14	Jun-09	48	294	0	0	0	0	0	0	0	0	0	0	0	0	None	0	0
902	3064	12/1/10	7/7/16	Dec-10	40	40	0	0	0	0	0	0	0	0	0	0	0	0	None	0	0
903	3065	8/1/06	7/13/18	Aug-06	0	0	0	0	1	1	0	0	0	0	0	2	1	0	Poly- Marijuana	0	1
904	3065	5/1/07	9/12/02	May-07	0	624	0	0	1	1	0	0	0	0	0	2	1	0	Poly- Marijuana	0	1
905	3065	1/1/08	3/20/03	Jan-08	876	2380	0	0	1	1	0	0	0	0	0	2	1	0	Poly- Marijuana	1	1
906	3065	6/1/08	9/26/03	Jun-08	307	1610	0	0	1	1	0	0	0	0	0	2	1	0	Poly- Marijuana	1	1
907	3065	12/1/08	3/23/04	Dec-08	31	1130	0	0	0	1	0	0	0	0	0	1	0	0	Cocaine	1	0
908	3065	7/1/09	9/21/04	Jul-09	2220	2313	0	0	1	1	0	0	0	0	0	2	1	0	Poly- Marijuana	1	1
909	3065	1/1/10	1/11/05	Jan-10	1036	2358	0	0	1	1	0	0	0	0	0	2	1	0	Poly- Marijuana	1	1
910	3162	9/1/03	12/6/05	Sep-03	0	0	0	0	0	0	0	0	0	0	0	0	0	0	None	0	0
911	3162	6/1/04	5/23/06	Jun-04	0	0	0	0	0	0	0	0	0	0	0	0	0	0	None	0	0
912	3162	9/1/04	10/3/06	Sep-04	0	0	0	0	0	0	0	0	0	0	0	0	0	0	None	0	0
913	3162	4/1/05	7/24/07	Apr-05	0	20	0	0	0	0	0	0	0	0	0	0	0	0	None	0	0
914	3162	1/1/06	2/14/08	Jan-06	0	38	0	0	0	0	0	0	0	0	0	0	0	0	None	0	0
915	3162	7/1/06	9/30/08	Jul-06	0	0	0	0	0	0	0	0	0	0	0	0	0	0	None	0	0
916	3162	1/1/07	10/21/10	Jan-07	0	11	0	0	0	0	0	0	0	0	0	0	0	0	None	0	0
917	3162	6/1/07	1/31/12	Jun-07	0	0	0	0	0	0	0	0	0	1	1	2	0	1	Poly- No Marijuana	0	1
918	3162	11/1/07	6/10/14	Nov-07	5	14	0	0	0	0	0	0	0	1	0	1	0	0	Sedatives	0	0
919	3162	7/1/08	5/10/16	Jul-08	5	5	0	0	0	0	0	0	0	0	0	0	0	0	None	0	0
920	3162	12/1/08	1/23/18	Dec-08	0	8	0	0	0	0	0	0	0	0	1	1	0	0	PCP	0	0
921	3162	12/1/09	1/25/19	Dec-09	1	1	0	0	0	0	0	0	0	0	1	1	0	0	PCP	0	0
922	3162	2/1/11	1/30/20	Feb-11	21	40	0	0	0	0	0	0	0	0	0	0	0	0	None	0	0
923	3162	1/1/12	3/24/03	Jan-12	40	40	0	0	0	0	0	0	0	0	1	1	0	0	PCP	0	0
924	3162	1/1/13	10/14/03	Jan-13	40	40	0	0	0	0	0	0	0	0	1	1	0	0	PCP	0	0
925	3162	12/1/13	4/22/04	Dec-13	40	40	0	0	0	0	0	0	0	0	0	0	0	0	None	0	0
926	3162	12/1/14	9/30/04	Dec-14	40	40	0	0	0	0	0	0	0	0	0	0	0	0	None	0	0
927	3165	10/1/03	12/16/04	Oct-03	569	228000	0	0	0	0	1	1	1	0	0	3	0	1	Poly- No Marijuana	1	1
928	3165	6/1/04	5/20/05	Jun-04	0	2310	0	0	0	0	0	0	1	1	0	2	0	1	Poly- No Marijuana	1	1
929	3165	11/1/04	6/2/06	Nov-04	0	240	0	0	0	0	0	1	1	1	0	3	0	1	Poly- No Marijuana	0	1
930	3165	5/1/05	8/13/07	May-05	5	94	0	0	0	0	0	0	0	1	0	1	0	0	Sedatives	0	0
931	3165	12/1/05	11/24/08	Dec-05	5	86	0	0	0	0	0	1	1	1	0	3	0	1	Poly- No Marijuana	0	1
932	3165	7/1/06	5/21/09	Jul-06	0	302	0	0	0	0	0	1	0	1	0	2	0	1	Poly- No Marijuana	0	1
933	3165	1/1/07	7/30/09	Jan-07	1	28	0	0	0	0	0	1	1	1	0	3	0	1	Poly- No Marijuana	0	1
934	3165	5/1/07	1/26/10	May-07	1	270	0	0	1	0	0	0	0	0	0	1	0	0	Marijuana	0	0
935	3165	11/1/07	6/11/10	Nov-07	0	15	0	0	1	0	0	0	0	1	0	2	1	0	Poly- Marijuana	0	1
936	3165	6/1/08	9/27/10	Jun-08	0	79	0	0	0	0	0	1	1	0	0	2	0	1	Poly- No Marijuana	0	1
937	3165	1/1/09	12/3/10	Jan-09	0	23	0	0	1	0	0	1	1	0	0	3	1	0	Poly- Marijuana	0	1
938	3165	6/1/09	3/7/11	Jun-09	0	48	0	0	1	0	0	1	1	1	0	4	1	0	Poly- Marijuana	0	1
939	3165	12/1/09	6/14/11	Dec-09	1	1	0	0	0	0	0	1	1	0	0	2	0	1	Poly- No Marijuana	0	1
940	3170	11/1/03	10/10/11	Nov-03	0	86	0	0	1	0	0	0	0	0	0	1	0	0	Marijuana	0	0
941	3170	7/1/04	5/7/12	Jul-04	0	442	0	0	0	0	0	0	0	0	0	0	0	0	None	0	0
942	3170	11/1/04	9/10/12	Nov-04	0	204	0	0	1	0	0	0	0	0	0	1	0	0	Marijuana	0	0
943	3170	7/1/05	1/14/13	Jul-05	0	87	0	0	0	0	0	0	0	0	0	0	0	0	None	0	0
944	3170	3/1/06	5/19/99	Mar-06	0	26	0	0	1	0	0	0	0	0	0	1	0	0	Marijuana	0	0
945	3171	11/1/03	11/14/00	Nov-03	0	95	0	0	1	0	0	0	0	0	0	1	0	0	Marijuana	0	0
946	3171	12/1/06	7/8/02	Dec-06	641	10100	0	0	1	0	1	0	0	0	0	2	1	0	Poly- Marijuana	1	1
947	3171	5/1/07	1/13/03	May-07	16	87	0	0	1	0	1	0	0	0	0	2	1	0	Poly- Marijuana	0	1
948	3171	5/1/08	12/10/04	May-08	18	645	0	0	1	0	0	1	1	0	0	3	1	0	Poly- Marijuana	0	1
949	3171	11/1/08	6/10/05	Nov-08	391	2160	0	0	1	0	0	1	1	0	0	3	1	0	Poly- Marijuana	1	1
950	3171	5/1/09	9/9/05	May-09	80	0	1	1	1	0	1	0	0	0	0	2	1	0	Poly- Marijuana	0	1
951	3171	11/1/09	1/6/06	Nov-09	0	116	0	0	1	0	0	0	0	0	0	1	0	0	Marijuana	0	0
952	3171	6/1/10	5/22/06	Jun-10	40	0	1	1	1	1	0	1	1	0	1	5	1	0	Poly- Marijuana	0	1
953	3171	4/1/11	6/1/06	Apr-11	24532	46470	0	0	1	0	0	0	0	0	0	1	0	0	Marijuana	1	0
954	3171	4/1/12	8/30/06	Apr-12	21	21	0	0	1	0	0	1	0	0	0	2	1	0	Poly- Marijuana	0	1
955	3171	4/1/13	1/11/07	Apr-13	21	21	0	0	1	0	0	0	0	0	0	1	0	0	Marijuana	0	0
956	3171	2/1/14	6/22/07	Feb-14	21	21	0	0	1	0	0	0	0	0	0	1	0	0	Marijuana	0	0
957	3177	12/1/03	10/19/07	Dec-03	7	0	1	1	0	0	0	0	0	0	0	0	0	0	None	0	0
958	3177	9/1/04	4/18/08	Sep-04	0	0	0	0	0	0	0	0	0	0	0	0	0	0	None	0	0
959	3177	12/1/04	10/20/08	Dec-04	0	0	0	0	0	0	0	0	0	0	0	0	0	0	None	0	0
960	3177	8/1/05	2/23/09	Aug-05	0	5	0	0	0	0	0	0	0	0	0	0	0	0	None	0	0
961	3177	3/1/06	5/4/09	Mar-06	0	0	0	0	0	0	0	0	0	0	0	0	0	0	None	0	0
962	3177	9/1/06	8/6/09	Sep-06	0	91	0	0	0	0	0	0	0	0	0	0	0	0	None	0	0
963	3177	4/1/07	11/5/09	Apr-07	0	0	0	0	0	0	0	0	0	0	0	0	0	0	None	0	0
964	3177	10/1/07	2/5/10	Oct-07	0	58	0	0	0	0	0	0	0	0	0	0	0	0	None	0	0
965	3177	2/1/08	5/28/10	Feb-08	0	0	0	0	0	0	0	0	0	0	0	0	0	0	None	0	0
966	3177	9/1/08	8/6/10	Sep-08	0	0	0	0	0	0	0	0	0	0	0	0	0	0	None	0	0
967	3177	3/1/09	11/1/10	Mar-09	0	0	0	0	0	0	0	0	0	0	0	0	0	0	None	0	0
968	3177	9/1/09	1/28/11	Sep-09	0	2	0	0	0	0	0	0	0	0	0	0	0	0	None	0	0
969	3177	2/1/10	5/17/11	Feb-10	1	1	0	0	0	0	0	0	0	0	0	0	0	0	None	0	0
970	3177	2/1/11	8/8/11	Feb-11	21	40	0	0	0	0	0	0	0	0	0	0	0	0	None	0	0
971	3177	2/1/12	12/20/11	Feb-12	21	21	0	0	0	0	0	0	0	0	0	0	0	0	None	0	0
972	3177	3/1/13	4/3/12	Mar-13	21	21	0	0	0	0	0	0	0	0	0	0	0	0	None	0	0
973	3178	12/1/03	6/21/12	Dec-03	0	65	0	0	0	0	0	0	0	0	0	0	0	0	None	0	0
974	3178	8/1/04	12/10/12	Aug-04	0	10800	0	0	0	0	0	0	0	0	0	0	0	0	None	1	0
975	3178	12/1/04	10/8/15	Dec-04	0	0	0	0	0	0	0	0	0	0	0	0	0	0	None	0	0
976	3178	8/1/05	12/27/16	Aug-05	5	1210	0	0	0	0	0	0	0	0	0	0	0	0	None	1	0
977	3178	3/1/06	12/19/17	Mar-06	5	5	0	0	0	1	0	0	0	0	0	1	0	0	Cocaine	0	0
978	3178	9/1/06	12/20/18	Sep-06	0	156	0	0	1	1	1	1	0	0	0	4	1	0	Poly- Marijuana	0	1
979	3178	2/1/07	1/8/19	Feb-07	0	87	0	0	0	1	0	0	0	0	0	1	0	0	Cocaine	0	0
980	3185	1/1/04	1/13/20	Jan-04	0	6	0	0	0	0	0	0	0	0	0	0	0	0	None	0	0
981	3185	12/1/06	4/25/00	Dec-06	0	201	0	0	0	1	1	0	0	0	0	2	0	1	Poly- No Marijuana	0	1
982	3185	6/1/07	11/3/00	Jun-07	42	700	0	0	0	1	0	0	0	0	0	1	0	0	Cocaine	0	0
983	3186	1/1/04	6/6/01	Jan-04	1	0	1	1	0	1	0	0	0	0	0	1	0	0	Cocaine	0	0
984	3186	12/1/06	1/17/02	Dec-06	1	12	0	0	0	0	0	0	0	0	0	0	0	0	None	0	0
985	3186	5/1/07	12/6/02	May-07	1	1	0	0	0	0	0	0	0	0	0	0	0	0	None	0	0
986	3190	2/1/04	4/26/04	Feb-04	26350	423000	0	0	0	0	0	0	0	0	0	0	0	0	None	1	0
987	3190	10/1/04	2/15/05	Oct-04	0	33	0	0	1	0	0	0	0	0	0	1	0	0	Marijuana	0	0
988	3190	2/1/05	5/23/05	Feb-05	0	618	0	0	1	0	0	0	0	0	0	1	0	0	Marijuana	0	0
989	3190	11/1/05	9/13/05	Nov-05	0	568	0	0	1	0	0	0	0	0	0	1	0	0	Marijuana	0	0
990	3190	5/1/06	1/19/06	May-06	0	8480	0	0	0	0	0	0	0	0	0	0	0	0	None	1	0
991	3190	2/1/07	4/17/06	Feb-07	7560	221000	0	0	0	0	0	0	0	0	0	0	0	0	None	1	0
992	3190	5/1/07	7/17/06	May-07	0	1140	0	0	0	0	0	0	0	0	0	0	0	0	None	1	0
993	3190	11/1/07	10/17/06	Nov-07	5	5110	0	0	0	0	0	0	0	0	0	0	0	0	None	1	0
994	3190	5/1/08	1/16/07	May-08	63900	77400	0	0	0	0	0	0	0	0	0	0	0	0	None	1	0
995	3190	10/1/08	4/16/07	Oct-08	12	6240	0	0	0	0	0	0	0	0	0	0	0	0	None	1	0
996	3190	5/1/09	7/5/00	May-09	0	138	0	0	0	0	0	0	0	0	0	0	0	0	None	0	0
997	3190	10/1/09	5/1/01	Oct-09	48	836	0	0	0	0	0	0	0	0	0	0	0	0	None	0	0
998	3190	7/1/10	1/24/02	Jul-10	40	40	0	0	0	0	0	0	0	0	0	0	0	0	None	0	0
999	3190	8/1/11	1/3/03	Aug-11	40	70	0	0	0	0	0	0	0	0	0	0	0	0	None	0	0
1000	3190	10/1/12	11/2/04	Oct-12	90242	68742	1	0	0	0	0	0	0	0	0	0	0	0	None	1	0
1001	3190	11/1/13	3/11/05	Nov-13	82	3250	0	0	0	0	0	0	0	1	0	1	0	0	Sedatives	1	0
1002	3194	2/1/04	6/16/05	Feb-04	2	23	0	0	1	0	0	0	0	0	0	1	0	0	Marijuana	0	0
1003	3194	6/1/07	9/20/05	Jun-07	0	0	0	0	1	0	0	1	0	0	0	2	1	0	Poly- Marijuana	0	1
1004	3194	1/1/08	1/9/06	Jan-08	0	0	0	0	1	0	0	0	0	0	0	1	0	0	Marijuana	0	0
1005	3194	11/1/08	4/11/06	Nov-08	0	11	0	0	0	0	0	0	0	0	0	0	0	0	None	0	0
1006	3194	8/1/09	6/16/06	Aug-09	0	48	0	0	1	0	0	0	0	1	0	2	1	0	Poly- Marijuana	0	1
1007	3194	2/1/10	9/22/06	Feb-10	0	48	0	0	1	0	0	0	0	1	0	2	1	0	Poly- Marijuana	0	1
1008	3194	7/1/10	12/4/06	Jul-10	1	21	0	0	1	0	0	0	0	0	0	1	0	0	Marijuana	0	0
1009	3194	9/1/11	3/6/07	Sep-11	27	2	1	1	1	0	0	0	0	1	0	2	1	0	Poly- Marijuana	0	1
1010	3194	11/1/13	6/7/07	Nov-13	21	21	0	0	1	0	0	0	0	0	0	1	0	0	Marijuana	0	0
1011	3194	8/1/15	9/10/07	Aug-15	40	40	0	0	1	0	0	0	0	0	0	1	0	0	Marijuana	0	0
1012	3199	4/1/04	4/8/08	Apr-04	0	19	0	0	0	0	0	0	1	1	0	2	0	1	Poly- No Marijuana	0	1
1013	3199	1/1/07	8/28/08	Jan-07	0	179	0	0	0	0	0	0	1	1	0	2	0	1	Poly- No Marijuana	0	1
1014	3199	7/1/07	2/24/09	Jul-07	0	23	0	0	1	0	0	1	1	1	1	6	1	0	Poly- Marijuana	0	1
1015	3199	1/1/08	7/13/09	Jan-08	1	19	0	0	1	0	0	0	1	1	0	3	1	0	Poly- Marijuana	0	1
1016	3199	1/1/08	1/12/10	Jan-08	1	0	1	1	1	0	0	0	1	1	0	3	1	0	Poly- Marijuana	0	1
1017	3199	7/1/08	6/14/10	Jul-08	1	1	0	0	0	0	0	0	0	1	0	1	0	0	Sedatives	0	0
1018	3199	7/1/09	1/14/11	Jul-09	0	110	0	0	1	0	0	0	0	1	0	2	1	0	Poly- Marijuana	0	1
1019	3199	3/1/10	6/16/11	Mar-10	0	196	0	0	1	0	0	0	0	1	1	3	1	0	Poly- Marijuana	0	1
1020	3215	7/1/04	12/1/11	Jul-04	0	1960	0	0	0	0	0	0	0	0	0	0	0	0	None	1	0
1021	3215	2/1/05	7/24/12	Feb-05	0	2090	0	0	0	0	0	0	0	0	0	0	0	0	None	1	0
1022	3215	8/1/05	7/22/13	Aug-05	0	154	0	0	0	0	0	0	0	0	0	0	0	0	None	0	0
1023	3215	3/1/06	7/23/13	Mar-06	0	174	0	0	0	0	0	0	0	0	0	0	0	0	None	0	0
1024	3215	8/1/06	12/27/13	Aug-06	3	191	0	0	0	0	0	0	0	0	0	0	0	0	None	0	0
1025	3215	3/1/07	8/12/14	Mar-07	12600	13500	0	0	0	0	0	0	0	0	0	0	0	0	None	1	0
1026	3215	9/1/07	9/15/15	Sep-07	10600	20300	0	0	0	0	0	0	0	0	0	0	0	0	None	1	0
1027	3215	2/1/08	3/22/16	Feb-08	0	255	0	0	0	0	0	0	0	0	0	0	0	0	None	0	0
1028	3215	8/1/08	9/26/16	Aug-08	5	198	0	0	0	0	0	0	0	0	0	0	0	0	None	0	0
1029	3215	1/1/09	5/30/17	Jan-09	5	464	0	0	0	0	0	0	0	0	0	0	0	0	None	0	0
1030	3215	8/1/09	11/15/17	Aug-09	48	250	0	0	-9	-9	-9	-9	-9	0	-9	-72	0	0	None	0	0
1031	3215	2/1/10	11/30/18	Feb-10	0	308	0	0	-9	-9	-9	-9	-9	0	-9	-72	0	0	None	0	0
1032	3215	4/1/11	7/20/00	Apr-11	40	40	0	0	-9	-9	-9	-9	-9	0	-9	-72	0	0	None	0	0
1033	3216	7/1/04	5/31/01	Jul-04	0	0	0	0	0	0	0	0	0	1	0	1	0	0	Sedatives	0	0
1034	3216	3/1/05	12/20/02	Mar-05	5	5	0	0	0	0	0	0	0	1	0	1	0	0	Sedatives	0	0
1035	3216	8/1/05	2/7/01	Aug-05	5	5	0	0	0	0	0	0	0	0	0	0	0	0	None	0	0
1036	3216	8/1/06	1/14/02	Aug-06	0	18	0	0	0	0	0	0	0	1	1	2	0	1	Poly- No Marijuana	0	1
1037	3216	4/1/07	6/10/02	Apr-07	0	27	0	0	1	0	0	0	0	0	1	2	1	0	Poly- Marijuana	0	1
1038	3216	9/1/07	1/10/03	Sep-07	0	68	0	0	0	0	0	0	0	1	1	2	0	1	Poly- No Marijuana	0	1
1039	3216	2/1/08	10/18/04	Feb-08	0	82	0	0	0	0	0	0	0	1	0	1	0	0	Sedatives	0	0
1040	3216	7/1/08	4/28/05	Jul-08	0	86	0	0	0	0	0	0	0	1	1	2	0	1	Poly- No Marijuana	0	1
1041	3216	1/1/09	9/6/05	Jan-09	0	0	0	0	0	0	0	0	0	1	0	1	0	0	Sedatives	0	0
1042	3216	7/1/09	12/6/05	Jul-09	0	0	0	0	0	0	1	0	0	1	1	3	0	1	Poly- No Marijuana	0	1
1043	3216	3/1/10	3/9/06	Mar-10	0	48	0	0	-9	-9	-9	-9	-9	0	-9	-72	0	0	None	0	0
1044	3216	8/1/11	6/5/06	Aug-11	21	21	0	0	0	0	0	0	0	1	1	2	0	1	Poly- No Marijuana	0	1
1045	3216	8/1/12	9/7/06	Aug-12	21	21	0	0	0	0	0	0	0	0	0	0	0	0	None	0	0
1046	3216	7/1/13	12/7/06	Jul-13	21	21	0	0	1	0	1	0	0	1	1	4	1	0	Poly- Marijuana	0	1
1047	3216	6/1/14	3/29/07	Jun-14	40	61	0	0	0	0	1	0	0	1	1	3	0	1	Poly- No Marijuana	0	1
1048	3219	7/1/04	6/29/07	Jul-04	0	190	0	0	1	0	0	0	0	0	0	1	0	0	Marijuana	0	0
1049	3219	1/1/05	4/7/08	Jan-05	0	84	0	0	1	0	0	0	0	0	0	1	0	0	Marijuana	0	0
1050	3219	7/1/05	12/2/08	Jul-05	0	0	0	0	1	0	0	0	0	0	0	1	0	0	Marijuana	0	0
1051	3220	8/1/04	10/7/10	Aug-04	0	13	0	0	0	0	0	0	0	0	0	0	0	0	None	0	0
1052	3220	9/1/05	5/31/11	Sep-05	0	0	0	0	0	0	0	0	0	0	0	0	0	0	None	0	0
1053	3220	8/1/06	11/28/11	Aug-06	81	580000	0	0	0	0	0	0	0	0	0	0	0	0	None	1	0
1054	3220	2/1/07	6/19/12	Feb-07	68	457000	0	0	0	0	0	0	0	0	0	0	0	0	None	1	0
1055	3220	8/1/07	10/19/12	Aug-07	0	149	0	0	0	0	0	0	0	0	0	0	0	0	None	0	0
1056	3220	3/1/08	2/14/13	Mar-08	0	23	0	0	1	0	0	0	0	0	0	1	0	0	Marijuana	0	0
1057	3221	8/1/04	7/24/13	Aug-04	0	5	0	0	0	0	0	0	0	0	0	0	0	0	None	0	0
1058	3221	2/1/05	5/19/14	Feb-05	0	56	0	0	1	0	1	0	0	0	0	2	1	0	Poly- Marijuana	0	1
1059	3221	8/1/05	11/21/14	Aug-05	0	0	0	0	1	0	1	0	0	0	0	2	1	0	Poly- Marijuana	0	1
1060	3221	3/1/06	10/20/15	Mar-06	0	0	0	0	1	0	1	0	0	0	0	2	1	0	Poly- Marijuana	0	1
1061	3221	9/1/06	6/7/16	Sep-06	5	5	0	0	1	0	1	1	0	0	0	3	1	0	Poly- Marijuana	0	1
1062	3221	4/1/07	2/14/17	Apr-07	5	63	0	0	1	0	0	1	0	0	0	2	1	0	Poly- Marijuana	0	1
1063	3221	9/1/07	3/26/03	Sep-07	1	17	0	0	1	0	1	1	0	1	0	4	1	0	Poly- Marijuana	0	1
1064	3221	3/1/08	10/31/03	Mar-08	0	24	0	0	1	0	0	1	0	0	0	2	1	0	Poly- Marijuana	0	1
1065	3221	10/1/08	5/7/04	Oct-08	1	1	0	0	0	0	0	0	0	0	0	0	0	0	None	0	0
1066	3221	4/1/09	4/2/01	Apr-09	0	0	0	0	1	0	1	1	0	0	0	3	1	0	Poly- Marijuana	0	1
1067	3221	8/1/09	5/4/01	Aug-09	0	48	0	0	0	0	1	1	0	0	0	2	0	1	Poly- No Marijuana	0	1
1068	3221	5/1/10	4/30/02	May-10	40	20	1	1	0	0	1	0	0	0	0	1	0	0	Opiates	0	0
1069	3221	8/1/11	12/11/02	Aug-11	40	40	0	0	1	0	1	0	0	1	0	3	1	0	Poly- Marijuana	0	1
1070	3221	10/1/12	6/20/03	Oct-12	40	40	0	0	1	0	1	0	0	0	0	2	1	0	Poly- Marijuana	0	1
1071	3221	10/1/13	1/12/04	Oct-13	40	40	0	0	1	0	1	0	0	0	0	2	1	0	Poly- Marijuana	0	1
1072	3221	8/1/14	5/27/04	Aug-14	40	40	0	0	1	0	1	0	0	0	0	2	1	0	Poly- Marijuana	0	1
1073	3221	7/1/15	11/18/04	Jul-15	40	40	0	0	0	0	1	0	0	0	0	1	0	0	Opiates	0	0
1074	3223	10/1/04	4/7/05	Oct-04	0	109	0	0	1	0	0	0	0	0	0	1	0	0	Marijuana	0	0
1075	3223	4/1/05	7/15/05	Apr-05	0	81	0	0	1	0	0	0	0	0	0	1	0	0	Marijuana	0	0
1076	3223	10/1/05	10/10/05	Oct-05	0	296	0	0	1	0	0	0	0	0	0	1	0	0	Marijuana	0	0
1077	3223	5/1/06	1/12/06	May-06	0	107	0	0	1	0	0	0	0	0	0	1	0	0	Marijuana	0	0
1078	3223	10/1/06	4/11/06	Oct-06	0	953	0	0	1	0	1	0	0	0	0	2	1	0	Poly- Marijuana	0	1
1079	3226	9/1/04	10/3/06	Sep-04	6	332	0	0	1	0	0	0	0	0	0	1	0	0	Marijuana	0	0
1080	3226	3/1/05	1/4/07	Mar-05	0	270	0	0	1	0	0	0	0	0	0	1	0	0	Marijuana	0	0
1081	3226	9/1/05	4/5/07	Sep-05	0	114	0	0	1	0	0	0	0	0	0	1	0	0	Marijuana	0	0
1082	3226	4/1/06	4/11/07	Apr-06	78850	6705	1	0	1	0	0	0	0	0	0	1	0	0	Marijuana	1	0
1083	3226	10/1/06	7/12/07	Oct-06	13	234	0	0	0	0	0	0	0	0	0	0	0	0	None	0	0
1084	3226	4/1/07	10/29/07	Apr-07	167	155	1	0	1	0	0	0	0	1	0	2	1	0	Poly- Marijuana	0	1
1085	3226	10/1/07	1/17/08	Oct-07	1	100	0	0	1	0	0	0	0	1	0	2	1	0	Poly- Marijuana	0	1
1086	3226	2/1/08	5/13/08	Feb-08	4	239	0	0	1	0	0	0	0	1	0	2	1	0	Poly- Marijuana	0	1
1087	3226	9/1/08	11/11/08	Sep-08	0	733	0	0	1	0	0	0	0	0	0	1	0	0	Marijuana	0	0
1088	3226	3/1/09	10/13/09	Mar-09	0	147	0	0	0	0	0	0	0	0	0	0	0	0	None	0	0
1089	3226	8/1/09	9/27/10	Aug-09	36	132	0	0	0	0	0	0	0	0	0	0	0	0	None	0	0
1090	3226	5/1/10	12/8/11	May-10	23	67	0	0	0	0	0	0	0	0	0	0	0	0	None	0	0
1091	3226	3/1/11	6/25/12	Mar-11	27	21	1	1	1	0	0	0	0	0	0	1	0	0	Marijuana	0	0
1092	3226	3/1/12	10/18/12	Mar-12	21	24	0	0	1	0	0	0	0	0	0	1	0	0	Marijuana	0	0
1093	3226	2/1/13	1/28/13	Feb-13	21	21	0	0	1	0	0	0	0	0	0	1	0	0	Marijuana	0	0
1094	3226	1/1/14	1/28/14	Jan-14	40	40	0	0	1	0	0	1	0	0	0	2	1	0	Poly- Marijuana	0	1
1095	3233	10/1/04	12/5/14	Oct-04	0	0	0	0	0	0	0	0	0	0	0	0	0	0	None	0	0
1096	3233	4/1/05	6/18/15	Apr-05	0	0	0	0	0	0	0	0	0	0	0	0	0	0	None	0	0
1097	3237	11/1/04	12/29/15	Nov-04	218	9080	0	0	0	0	0	0	0	0	0	0	0	0	None	1	0
1098	3237	4/1/05	6/16/16	Apr-05	131	17300	0	0	0	0	0	0	0	0	0	0	0	0	None	1	0
1099	3237	10/1/05	6/17/16	Oct-05	2430	13000	0	0	0	0	0	0	0	0	0	0	0	0	None	1	0
1100	3237	5/1/06	3/10/17	May-06	807	30400	0	0	0	0	0	0	0	0	0	0	0	0	None	1	0
1101	3237	11/1/06	10/6/17	Nov-06	444	1550	0	0	0	0	0	0	0	0	0	0	0	0	None	1	0
1102	3237	4/1/07	10/5/18	Apr-07	0	434	0	0	0	0	0	0	0	0	0	0	0	0	None	0	0
1103	3237	10/1/07	9/27/19	Oct-07	4	703	0	0	0	0	0	0	0	0	0	0	0	0	None	0	0
1104	3237	5/1/08	10/24/01	May-08	0	108	0	0	0	0	0	0	0	0	0	0	0	0	None	0	0
1105	3237	10/1/08	10/4/02	Oct-08	0	7	0	0	0	0	0	0	0	0	0	0	0	0	None	0	0
1106	3242	12/1/04	5/8/03	Dec-04	0	0	0	0	1	0	0	0	0	0	0	1	0	0	Marijuana	0	0
1107	3242	5/1/05	11/6/03	May-05	0	0	0	0	0	0	0	0	0	0	0	0	0	0	None	0	0
1108	3242	5/1/06	9/16/04	May-06	4870	38100	0	0	1	0	0	0	0	0	0	1	0	0	Marijuana	1	0
1109	3242	11/1/06	11/23/05	Nov-06	10100	71300	0	0	1	0	0	1	1	0	0	3	1	0	Poly- Marijuana	1	1
1110	3242	4/1/07	4/3/06	Apr-07	25000	30900	0	0	1	0	0	1	1	0	0	3	1	0	Poly- Marijuana	1	1
1111	3242	10/1/07	10/2/06	Oct-07	0	0	0	0	1	0	0	0	0	0	0	1	0	0	Marijuana	0	0
1112	3242	4/1/08	4/21/07	Apr-08	0	90	0	0	1	0	1	1	0	0	0	3	1	0	Poly- Marijuana	0	1
1113	3242	11/1/08	11/16/07	Nov-08	133	41700	0	0	1	0	0	1	1	0	0	3	1	0	Poly- Marijuana	1	1
1114	3242	4/1/09	7/3/08	Apr-09	15700	27940	0	0	1	0	0	0	0	0	0	1	0	0	Marijuana	1	0
1115	3242	10/1/09	3/20/00	Oct-09	8022	28755	0	0	1	0	0	1	1	0	0	3	1	0	Poly- Marijuana	1	1
1116	3242	6/1/10	9/13/00	Jun-10	921	47854	0	0	1	0	0	1	1	0	1	4	1	0	Poly- Marijuana	1	1
1117	3242	5/1/11	3/20/01	May-11	21	27	0	0	1	0	0	1	1	0	0	3	1	0	Poly- Marijuana	0	1
1118	3242	4/1/12	8/6/01	Apr-12	21	21	0	0	1	0	0	1	0	0	0	2	1	0	Poly- Marijuana	0	1
1119	3242	4/1/13	3/11/02	Apr-13	21	21	0	0	1	0	0	0	0	0	0	1	0	0	Marijuana	0	0
1120	3242	2/1/14	9/18/02	Feb-14	21	21	0	0	1	0	0	0	0	0	0	1	0	0	Marijuana	0	0
1121	3242	1/1/15	3/19/03	Jan-15	40	40	0	0	1	0	0	0	0	0	0	1	0	0	Marijuana	0	0
1122	3243	12/1/04	3/9/04	Dec-04	0	380	0	0	1	0	1	0	0	0	0	2	1	0	Poly- Marijuana	0	1
1123	3243	5/1/05	9/14/04	May-05	0	21	0	0	-9	-9	-9	-9	-9	0	-9	-72	0	0	None	0	0
1124	3243	12/1/05	4/14/05	Dec-05	0	684	0	0	1	0	1	0	0	0	0	2	1	0	Poly- Marijuana	0	1
1125	3243	12/1/06	9/29/05	Dec-06	0	262	0	0	1	0	1	0	0	0	0	2	1	0	Poly- Marijuana	0	1
1126	3243	5/1/07	4/5/06	May-07	0	1240	0	0	1	0	1	1	0	0	0	3	1	0	Poly- Marijuana	1	1
1127	3243	11/1/07	9/29/06	Nov-07	0	242	0	0	0	1	0	1	1	1	0	4	0	1	Poly- No Marijuana	0	1
1128	3243	5/1/08	4/16/07	May-08	0	82	0	0	1	0	1	0	0	0	0	2	1	0	Poly- Marijuana	0	1
1129	3243	10/1/08	9/28/07	Oct-08	0	198	0	0	1	0	1	1	0	0	0	3	1	0	Poly- Marijuana	0	1
1130	3243	6/1/09	3/23/10	Jun-09	48	198	0	0	1	0	1	0	0	0	0	2	1	0	Poly- Marijuana	0	1
1131	3243	11/1/09	12/13/12	Nov-09	0	212	0	0	1	0	1	1	0	0	0	3	1	0	Poly- Marijuana	0	1
1132	3243	6/1/10	10/15/13	Jun-10	40	0	1	1	1	0	1	1	0	0	0	3	1	0	Poly- Marijuana	0	1
1133	3243	7/1/11	9/4/15	Jul-11	21	21	0	0	1	0	1	1	0	0	0	3	1	0	Poly- Marijuana	0	1
1134	3243	6/1/12	7/31/01	Jun-12	27	27	0	0	1	0	1	0	0	0	0	2	1	0	Poly- Marijuana	0	1
1135	3243	7/1/13	2/26/03	Jul-13	40	40	0	0	1	0	1	0	0	0	0	2	1	0	Poly- Marijuana	0	1
1136	3243	7/1/15	8/8/03	Jul-15	40	40	0	0	1	0	1	0	0	0	1	3	1	0	Poly- Marijuana	0	1
1137	3245	12/1/04	2/7/05	Dec-04	0	0	0	0	0	0	0	0	0	0	0	0	0	0	None	0	0
1138	3245	6/1/05	1/22/07	Jun-05	5	5	0	0	0	0	0	0	0	0	0	0	0	0	None	0	0
1139	3245	12/1/05	6/23/08	Dec-05	5	5	0	0	0	0	1	0	0	0	0	1	0	0	Opiates	0	0
1140	3245	6/1/06	2/4/09	Jun-06	0	103	0	0	0	0	0	0	0	0	0	0	0	0	None	0	0
1141	3245	12/1/06	11/30/09	Dec-06	0	86	0	0	0	0	1	0	0	0	0	1	0	0	Opiates	0	0
1142	3245	6/1/07	8/16/12	Jun-07	0	37	0	0	1	0	0	0	0	0	1	2	1	0	Poly- Marijuana	0	1
1143	3245	7/1/08	7/15/04	Jul-08	7	57	0	0	0	0	0	0	0	0	0	0	0	0	None	0	0
1144	3245	5/1/09	1/24/05	May-09	0	0	0	0	0	0	1	0	0	0	1	2	0	1	Poly- No Marijuana	0	1
1145	3245	11/1/09	7/20/05	Nov-09	0	48	0	0	0	0	0	0	0	1	1	2	0	1	Poly- No Marijuana	0	1
1146	3245	8/1/10	3/10/06	Aug-10	0	0	0	0	0	0	0	0	0	0	0	0	0	0	None	0	0
1147	3245	8/1/11	10/3/06	Aug-11	40	40	0	0	0	0	1	0	0	0	0	1	0	0	Opiates	0	0
1148	3245	7/1/12	6/27/07	Jul-12	21	24	0	0	0	0	0	0	0	1	0	1	0	0	Sedatives	0	0
1149	3245	6/1/13	2/26/08	Jun-13	21	21	0	0	0	0	0	0	0	0	0	0	0	0	None	0	0
1150	3245	7/1/14	9/12/08	Jul-14	21	21	0	0	0	0	0	0	0	0	0	0	0	0	None	0	0
1151	3245	5/1/15	2/10/09	May-15	40	40	0	0	0	0	0	0	0	0	0	0	0	0	None	0	0
1152	3248	1/1/05	9/4/09	Jan-05	4	278	0	0	1	0	0	0	0	0	0	1	0	0	Marijuana	0	0
1153	3248	6/1/05	3/19/10	Jun-05	0	33	0	0	1	0	0	0	0	0	0	1	0	0	Marijuana	0	0
1154	3248	1/1/06	7/16/10	Jan-06	0	11	0	0	0	0	0	0	0	0	0	0	0	0	None	0	0
1155	3248	6/1/06	5/4/11	Jun-06	0	215	0	0	0	1	0	0	0	0	0	1	0	0	Cocaine	0	0
1156	3248	1/1/07	5/24/03	Jan-07	0	9	0	0	0	1	0	0	0	0	0	1	0	0	Cocaine	0	0
1157	3250	1/1/05	12/3/03	Jan-05	0	21	0	0	1	0	0	0	0	0	0	1	0	0	Marijuana	0	0
1158	3250	7/1/05	6/30/04	Jul-05	0	69	0	0	1	0	0	0	0	0	0	1	0	0	Marijuana	0	0
1159	3250	2/1/06	11/16/04	Feb-06	0	90	0	0	0	0	0	0	0	0	0	0	0	0	None	0	0
1160	3250	8/1/06	6/8/05	Aug-06	0	102	0	0	0	0	0	0	0	0	0	0	0	0	None	0	0
1161	3250	2/1/07	11/22/05	Feb-07	0	31	0	0	0	0	0	0	0	0	0	0	0	0	None	0	0
1162	3250	8/1/07	6/14/06	Aug-07	0	57	0	0	0	0	0	0	0	0	0	0	0	0	None	0	0
1163	3250	12/1/07	11/15/06	Dec-07	267	21	1	1	0	0	0	0	0	0	0	0	0	0	None	0	0
1164	3250	6/1/08	6/19/07	Jun-08	0	0	0	0	1	0	0	0	0	0	0	1	0	0	Marijuana	0	0
1165	3250	12/1/08	11/14/07	Dec-08	0	93	0	0	0	0	0	0	0	0	0	0	0	0	None	0	0
1166	3250	6/1/09	7/24/03	Jun-09	0	0	0	0	0	0	0	0	0	0	0	0	0	0	None	0	0
1167	3250	1/1/10	11/25/03	Jan-10	0	0	0	0	0	0	0	1	0	0	0	1	0	0	Meth	0	0
1168	3250	9/1/10	3/29/04	Sep-10	21	1	1	1	1	0	0	1	0	0	0	2	1	0	Poly- Marijuana	0	1
1169	3250	8/1/11	7/14/04	Aug-11	21	21	0	0	0	0	0	1	0	0	0	1	0	0	Meth	0	0
1170	3250	9/1/12	10/18/04	Sep-12	21	21	0	0	0	0	0	0	0	0	0	0	0	0	None	0	0
1171	3250	12/1/13	1/13/05	Dec-13	21	21	0	0	0	0	0	0	0	0	0	0	0	0	None	0	0
1172	3250	12/1/14	3/31/05	Dec-14	40	40	0	0	0	0	0	0	0	0	0	0	0	0	None	0	0
1173	3252	1/1/05	8/9/05	Jan-05	0	479	0	0	0	0	0	0	0	0	0	0	0	0	None	0	0
1174	3252	7/1/05	10/17/05	Jul-05	0	379	0	0	0	0	0	0	0	0	0	0	0	0	None	0	0
1175	3252	1/1/06	2/14/06	Jan-06	0	14	0	0	0	0	0	0	0	0	0	0	0	0	None	0	0
1176	3252	7/1/06	6/30/06	Jul-06	0	0	0	0	0	0	0	0	0	0	0	0	0	0	None	0	0
1177	3252	2/1/07	7/11/06	Feb-07	0	13	0	0	0	0	0	0	0	0	0	0	0	0	None	0	0
1178	3252	7/1/07	10/6/06	Jul-07	0	394	0	0	0	0	0	0	0	1	0	1	0	0	Sedatives	0	0
1179	3252	12/1/07	2/9/07	Dec-07	45	17500	0	0	0	0	0	0	0	0	0	0	0	0	None	1	0
1180	3252	6/1/08	4/27/07	Jun-08	0	22	0	0	0	0	0	0	0	0	0	0	0	0	None	0	0
1181	3252	1/1/09	7/17/07	Jan-09	0	209	0	0	0	0	0	0	0	0	0	0	0	0	None	0	0
1182	3252	7/1/09	10/3/07	Jul-09	0	0	0	0	0	0	0	0	0	0	0	0	0	0	None	0	0
1183	3252	12/1/09	3/3/08	Dec-09	0	0	0	0	0	0	0	0	0	0	0	0	0	0	None	0	0
1184	3252	8/1/10	8/25/08	Aug-10	21	370	0	0	0	0	0	0	0	0	0	0	0	0	None	0	0
1185	3252	9/1/11	7/20/09	Sep-11	21	21	0	0	0	0	0	0	0	0	0	0	0	0	None	0	0
1186	3252	9/1/12	7/19/10	Sep-12	21	21	0	0	0	0	0	0	0	0	0	0	0	0	None	0	0
1187	3261	3/1/05	8/11/11	Mar-05	205	552000	0	0	0	0	0	0	0	0	0	0	0	0	None	1	0
1188	3261	8/1/05	8/7/12	Aug-05	92	123000	0	0	0	0	0	0	0	0	0	0	0	0	None	1	0
1189	3261	3/1/06	1/27/14	Mar-06	0	444	0	0	0	0	0	0	0	0	0	0	0	0	None	0	0
1190	3261	9/1/06	8/19/14	Sep-06	76	187000	0	0	0	0	0	0	0	0	0	0	0	0	None	1	0
1191	3261	3/1/07	1/5/15	Mar-07	0	30000	0	0	1	0	0	0	0	0	0	1	0	0	Marijuana	1	0
1192	3261	9/1/07	9/11/15	Sep-07	17	594	0	0	0	0	0	0	0	0	0	0	0	0	None	0	0
1193	3261	3/1/08	4/22/16	Mar-08	70	276000	0	0	0	0	0	0	0	0	0	0	0	0	None	1	0
1194	3261	9/1/08	5/23/17	Sep-08	9	78	0	0	1	0	0	0	0	0	0	1	0	0	Marijuana	0	0
1195	3261	1/1/09	5/22/18	Jan-09	0	129	0	0	1	0	0	0	0	0	0	1	0	0	Marijuana	0	0
1196	3261	8/1/09	5/14/19	Aug-09	48	48	0	0	1	0	0	1	1	0	0	3	1	0	Poly- Marijuana	0	1
1197	3261	2/1/10	4/12/99	Feb-10	0	48	0	0	1	0	0	1	1	0	0	3	1	0	Poly- Marijuana	0	1
1198	3261	3/1/11	5/25/00	Mar-11	40	583	0	0	1	0	0	0	0	0	0	1	0	0	Marijuana	0	0
1199	3261	3/1/12	9/13/00	Mar-12	40	40	0	0	1	0	0	0	0	0	0	1	0	0	Marijuana	0	0
1200	3262	3/1/05	7/16/01	Mar-05	10	841	0	0	0	0	0	0	0	0	0	0	0	0	None	0	0
1201	3262	9/1/05	1/9/03	Sep-05	0	25700	0	0	0	0	0	1	1	0	0	2	0	1	Poly- No Marijuana	1	1
1202	3262	4/1/06	8/26/03	Apr-06	19	0	1	1	0	0	0	0	0	0	0	0	0	0	None	0	0
1203	3262	10/1/06	12/4/06	Oct-06	34	523	0	0	0	0	0	1	0	0	0	1	0	0	Meth	0	0
1204	3262	3/1/07	11/27/07	Mar-07	22	682	0	0	1	0	0	0	0	0	0	1	0	0	Marijuana	0	0
1205	3262	9/1/07	8/13/08	Sep-07	10	1310	0	0	0	0	0	0	0	0	0	0	0	0	None	1	0
1206	3262	3/1/08	4/6/09	Mar-08	41	9590	0	0	0	0	0	0	0	0	0	0	0	0	None	1	0
1207	3264	3/1/05	11/25/09	Mar-05	0	201	0	0	0	0	0	0	0	0	0	0	0	0	None	0	0
1208	3264	9/1/05	5/18/10	Sep-05	0	22	0	0	0	0	0	0	0	0	0	0	0	0	None	0	0
1209	3264	4/1/06	3/14/11	Apr-06	0	92	0	0	0	0	0	0	0	0	0	0	0	0	None	0	0
1210	3264	10/1/06	2/20/13	Oct-06	0	12	0	0	0	0	0	0	0	0	0	0	0	0	None	0	0
1211	3264	4/1/07	7/1/13	Apr-07	0	7	0	0	0	0	0	0	0	0	0	0	0	0	None	0	0
1212	3264	10/1/07	4/15/15	Oct-07	0	125	0	0	0	0	0	0	0	0	0	0	0	0	None	0	0
1213	3264	3/1/08	4/25/16	Mar-08	0	205	0	0	0	0	0	0	0	0	0	0	0	0	None	0	0
1214	3264	10/1/08	9/13/00	Oct-08	0	94	0	0	0	0	0	0	0	0	0	0	0	0	None	0	0
1215	3264	3/1/09	3/2/01	Mar-09	1	1	0	0	0	0	0	0	0	0	0	0	0	0	None	0	0
1216	3264	8/1/09	8/10/01	Aug-09	1	1	0	0	0	0	0	0	0	0	0	0	0	0	None	0	0
1217	3264	6/1/10	2/21/03	Jun-10	0	21	0	0	0	0	0	0	0	0	0	0	0	0	None	0	0
1218	3264	8/1/11	12/17/03	Aug-11	21	21	0	0	0	0	0	0	0	1	0	1	0	0	Sedatives	0	0
1219	3264	6/1/12	8/31/04	Jun-12	40	40	0	0	0	0	0	0	0	0	0	0	0	0	None	0	0
1220	3264	5/1/13	9/20/05	May-13	40	40	0	0	1	0	1	0	0	0	0	2	1	0	Poly- Marijuana	0	1
1221	3268	4/1/05	9/25/06	Apr-05	236	75600	0	0	0	0	0	0	0	0	0	0	0	0	None	1	0
1222	3268	9/1/05	3/4/07	Sep-05	1370	33500	0	0	0	0	0	0	0	0	0	0	0	0	None	1	0
1223	3268	4/1/06	2/19/08	Apr-06	286	182000	0	0	0	0	0	0	0	0	0	0	0	0	None	1	0
1224	3268	10/1/06	4/30/09	Oct-06	3610	764000	0	0	0	0	0	0	0	0	0	0	0	0	None	1	0
1225	3268	10/1/07	3/24/10	Oct-07	0	762	0	0	0	0	0	0	0	0	1	1	0	0	PCP	0	0
1226	3268	6/1/08	12/13/10	Jun-08	0	347	0	0	0	0	0	0	0	0	0	0	0	0	None	0	0
1227	3268	10/1/08	2/15/12	Oct-08	0	370	0	0	0	0	0	0	0	0	1	1	0	0	PCP	0	0
1228	3268	3/1/09	10/19/15	Mar-09	0	980	0	0	0	0	0	0	0	0	0	0	0	0	None	0	0
1229	3268	10/1/09	7/25/16	Oct-09	0	222	0	0	0	0	0	0	0	0	1	1	0	0	PCP	0	0
1230	3268	4/1/10	6/5/17	Apr-10	0	265	0	0	1	1	0	0	0	0	1	3	1	0	Poly- Marijuana	0	1
1231	3274	5/1/05	7/23/18	May-05	0	64600	0	0	1	0	0	0	0	0	0	1	0	0	Marijuana	1	0
1232	3274	12/1/05	12/17/18	Dec-05	13	13700	0	0	0	0	0	0	0	0	0	0	0	0	None	1	0
1233	3274	1/1/07	6/24/19	Jan-07	0	191	0	0	0	1	0	0	0	0	0	1	0	0	Cocaine	0	0
1234	3274	6/1/07	3/9/00	Jun-07	0	0	0	0	0	1	0	0	0	0	0	1	0	0	Cocaine	0	0
1235	3274	1/1/08	1/11/02	Jan-08	846	24700	0	0	0	1	0	0	0	0	0	1	0	0	Cocaine	1	0
1236	3284	6/1/05	9/9/03	Jun-05	1530	75100	0	0	0	0	0	0	0	0	0	0	0	0	None	1	0
1237	3284	12/1/05	9/14/04	Dec-05	22	48300	0	0	0	0	0	0	0	0	0	0	0	0	None	1	0
1238	3284	12/1/06	11/29/05	Dec-06	37	36800	0	0	0	0	1	0	0	0	0	1	0	0	Opiates	1	0
1239	3284	5/1/08	1/8/08	May-08	0	2210	0	0	0	0	0	0	0	0	0	0	0	0	None	1	0
1240	3284	11/1/08	6/23/10	Nov-08	0	964	0	0	1	0	0	0	0	0	0	1	0	0	Marijuana	0	0
1241	3284	5/1/09	11/7/12	May-09	0	452	0	0	0	0	0	0	0	0	0	0	0	0	None	0	0
1242	3284	11/1/09	6/24/15	Nov-09	0	540	0	0	0	0	0	0	0	0	0	0	0	0	None	0	0
1243	3284	6/1/11	5/17/17	Jun-11	21	21	0	0	0	0	0	0	0	0	0	0	0	0	None	0	0
1244	3284	5/1/12	1/24/18	May-12	27	30	0	0	0	0	0	0	0	0	0	0	0	0	None	0	0
1245	3284	3/1/14	3/4/20	Mar-14	40	42	0	0	0	0	0	0	0	0	0	0	0	0	None	0	0
1246	3288	7/1/05	2/23/00	Jul-05	0	329	0	0	0	0	0	0	0	0	0	0	0	0	None	0	0
1247	3288	12/1/05	3/2/01	Dec-05	0	0	0	0	0	0	0	0	0	0	0	0	0	0	None	0	0
1248	3288	7/1/06	6/8/01	Jul-06	0	0	0	0	0	0	0	0	0	0	0	0	0	0	None	0	0
1249	3288	1/1/07	10/12/04	Jan-07	0	50	0	0	0	0	0	0	0	0	0	0	0	0	None	0	0
1250	3288	6/1/07	3/7/06	Jun-07	0	473	0	0	0	0	0	0	0	0	0	0	0	0	None	0	0
1251	3288	12/1/07	10/16/07	Dec-07	0	53	0	0	0	0	1	0	0	1	0	2	0	1	Poly- No Marijuana	0	1
1252	3288	5/1/08	12/3/08	May-08	0	31	0	0	0	0	0	0	0	0	0	0	0	0	None	0	0
1253	3288	12/1/08	9/29/09	Dec-08	1	13	0	0	0	0	0	0	0	0	0	0	0	0	None	0	0
1254	3288	5/1/09	12/6/10	May-09	1	25	0	0	0	0	0	0	0	0	0	0	0	0	None	0	0
1255	3288	12/1/09	4/3/13	Dec-09	0	70	0	0	0	0	0	1	1	0	0	2	0	1	Poly- No Marijuana	0	1
1256	3288	7/1/10	9/30/15	Jul-10	0	40	0	0	0	0	0	0	0	0	0	0	0	0	None	0	0
1257	3291	7/1/05	1/9/18	Jul-05	12500	35600	0	0	0	0	0	0	0	0	0	0	0	0	None	1	0
1258	3291	1/1/06	1/22/18	Jan-06	1830	33900	0	0	0	0	0	0	0	0	0	0	0	0	None	1	0
1259	3291	7/1/06	2/4/03	Jul-06	0	369	0	0	0	0	0	0	0	0	0	0	0	0	None	0	0
1260	3291	7/1/07	6/30/08	Jul-07	0	153	0	0	1	0	0	0	0	1	0	2	1	0	Poly- Marijuana	0	1
1261	3291	12/1/07	6/13/11	Dec-07	0	0	0	0	0	0	0	0	0	0	0	0	0	0	None	0	0
1262	3291	6/1/08	8/11/00	Jun-08	0	55	0	0	1	0	0	0	0	0	0	1	0	0	Marijuana	0	0
1263	3291	12/1/08	2/3/01	Dec-08	0	55	0	0	0	0	0	0	0	0	0	0	0	0	None	0	0
1264	3291	6/1/09	11/9/01	Jun-09	1	25	0	0	0	0	0	0	0	0	0	0	0	0	None	0	0
1265	3291	1/1/10	6/15/04	Jan-10	1	25	0	0	0	0	0	0	0	0	0	0	0	0	None	0	0
1266	3291	9/1/10	8/29/05	Sep-10	1	16	0	0	1	0	0	0	0	0	0	1	0	0	Marijuana	0	0
1267	3295	8/1/05	10/2/07	Aug-05	6	965	0	0	1	0	0	0	0	0	0	1	0	0	Marijuana	0	0
1268	3295	2/1/06	6/16/08	Feb-06	0	19	0	0	0	0	0	0	0	0	0	0	0	0	None	0	0
1269	3295	8/1/06	3/16/09	Aug-06	0	275	0	0	0	0	0	0	0	0	0	0	0	0	None	0	0
1270	3295	3/1/07	10/21/09	Mar-07	5	329	0	0	0	1	0	0	0	1	0	2	0	1	Poly- No Marijuana	0	1
1271	3295	9/1/07	11/29/10	Sep-07	5	54	0	0	0	0	0	0	0	0	0	0	0	0	None	0	0
1272	3295	1/1/08	2/2/01	Jan-08	0	85	0	0	1	0	0	0	0	0	0	1	0	0	Marijuana	0	0
1273	3295	7/1/08	2/1/02	Jul-08	0	121	0	0	0	0	0	0	0	1	0	1	0	0	Sedatives	0	0
1274	3295	1/1/09	9/4/02	Jan-09	0	21	0	0	0	0	0	0	0	0	0	0	0	0	None	0	0
1275	3295	7/1/09	12/17/02	Jul-09	0	94	0	0	0	0	0	0	0	0	0	0	0	0	None	0	0
1276	3295	7/1/11	4/15/03	Jul-11	21	21	0	0	1	0	0	0	0	0	0	1	0	0	Marijuana	0	0
1277	3295	7/1/12	11/26/03	Jul-12	27	27	0	0	1	1	0	0	0	0	0	2	1	0	Poly- Marijuana	0	1
1278	3295	5/1/13	6/14/04	May-13	21	26	0	0	1	1	0	0	0	0	0	2	1	0	Poly- Marijuana	0	1
1279	3295	5/1/14	1/10/05	May-14	40	40	0	0	1	0	0	0	0	0	0	1	0	0	Marijuana	0	0
1280	3298	8/1/05	1/23/06	Aug-05	1670	26100	0	0	0	0	0	0	0	0	0	0	0	0	None	1	0
1281	3298	2/1/07	7/10/06	Feb-07	0	114	0	0	0	0	0	0	0	0	0	0	0	0	None	0	0
1282	3298	7/1/07	5/12/08	Jul-07	0	55	0	0	0	0	0	0	0	1	0	1	0	0	Sedatives	0	0
1283	3299	8/1/05	11/12/08	Aug-05	0	9	0	0	0	0	0	0	0	0	0	0	0	0	None	0	0
1284	3299	2/1/06	4/13/09	Feb-06	1	41	0	0	0	0	0	0	0	0	0	0	0	0	None	0	0
1285	3299	8/1/06	9/9/09	Aug-06	0	0	0	0	0	0	0	0	0	0	0	0	0	0	None	0	0
1286	3299	3/1/07	4/14/10	Mar-07	1	9	0	0	0	0	0	0	0	0	0	0	0	0	None	0	0
1287	3299	8/1/07	1/10/11	Aug-07	0	12	0	0	0	0	0	0	0	0	0	0	0	0	None	0	0
1288	3301	9/1/05	11/18/15	Sep-05	90	1890	0	0	1	0	0	0	0	0	0	1	0	0	Marijuana	1	0
1289	3301	3/1/06	11/19/03	Mar-06	0	0	0	0	0	0	0	0	0	0	0	0	0	0	None	0	0
1290	3301	9/1/07	3/4/04	Sep-07	0	78	0	0	0	0	0	0	0	0	0	0	0	0	None	0	0
1291	3301	2/1/08	5/24/04	Feb-08	0	38	0	0	0	0	0	0	0	0	0	0	0	0	None	0	0
1292	3301	8/1/08	8/19/04	Aug-08	0	12	0	0	1	0	0	0	0	0	0	1	0	0	Marijuana	0	0
1293	3302	9/1/05	11/19/04	Sep-05	0	551	0	0	1	0	0	0	0	0	0	1	0	0	Marijuana	0	0
1294	3302	4/1/06	1/10/05	Apr-06	0	321	0	0	0	1	0	0	0	0	0	1	0	0	Cocaine	0	0
1295	3302	9/1/06	4/22/05	Sep-06	0	275	0	0	0	1	0	0	0	0	0	1	0	0	Cocaine	0	0
1296	3302	4/1/07	7/18/05	Apr-07	0	45	0	0	0	0	0	0	0	0	0	0	0	0	None	0	0
1297	3302	9/1/07	11/7/05	Sep-07	0	114	0	0	0	0	0	0	0	0	0	0	0	0	None	0	0
1298	3302	4/1/08	5/1/06	Apr-08	0	123	0	0	1	0	0	0	0	0	0	1	0	0	Marijuana	0	0
1299	3302	9/1/08	8/1/06	Sep-08	0	128	0	0	1	1	0	0	0	0	0	2	1	0	Poly- Marijuana	0	1
1300	3302	5/1/09	11/13/06	May-09	53	190	0	0	0	1	0	0	0	0	0	1	0	0	Cocaine	0	0
1301	3302	9/1/09	2/15/07	Sep-09	1808	7743	0	0	0	1	0	0	0	0	0	1	0	0	Cocaine	1	0
1302	3302	6/1/10	5/17/07	Jun-10	40	40	0	0	0	0	0	0	0	0	0	0	0	0	None	0	0
1303	3302	8/1/11	11/20/07	Aug-11	40	95	0	0	0	1	0	0	0	0	0	1	0	0	Cocaine	0	0
1304	3302	7/1/12	6/9/08	Jul-12	21	32	0	0	0	0	0	0	0	0	0	0	0	0	None	0	0
1305	3302	6/1/13	1/8/09	Jun-13	40	197	0	0	0	0	0	0	0	0	0	0	0	0	None	0	0
1306	3309	10/1/05	1/13/04	Oct-05	39	581	0	0	0	0	0	0	0	0	0	0	0	0	None	0	0
1307	3309	4/1/06	3/14/05	Apr-06	10	118	0	0	0	0	0	0	0	0	0	0	0	0	None	0	0
1308	3309	1/1/07	1/12/06	Jan-07	0	166	0	0	1	0	0	0	0	0	0	1	0	0	Marijuana	0	0
1309	3309	6/1/08	2/7/07	Jun-08	0	50	0	0	0	0	0	0	0	0	0	0	0	0	None	0	0
1310	3309	11/1/08	10/18/07	Nov-08	0	215	0	0	0	0	0	0	0	0	0	0	0	0	None	0	0
1311	3309	5/1/09	7/21/08	May-09	0	0	0	0	0	0	0	0	0	0	0	0	0	0	None	0	0
1312	3309	11/1/09	12/29/03	Nov-09	0	48	0	0	1	0	0	0	0	0	0	1	0	0	Marijuana	0	0
1313	3310	10/1/05	12/1/05	Oct-05	0	651	0	0	0	0	0	0	0	0	0	0	0	0	None	0	0
1314	3310	5/1/06	6/20/06	May-06	0	342	0	0	0	0	0	0	0	0	0	0	0	0	None	0	0
1315	3313	11/1/05	8/22/06	Nov-05	2610	13900	0	0	1	0	0	1	1	0	0	3	1	0	Poly- Marijuana	1	1
1316	3313	5/1/06	12/18/06	May-06	0	305	0	0	1	0	0	0	0	0	0	1	0	0	Marijuana	0	0
1317	3313	11/1/06	4/5/07	Nov-06	0	321	0	0	1	0	0	1	1	0	0	3	1	0	Poly- Marijuana	0	1
1318	3313	1/1/08	6/21/07	Jan-08	8230	11600	0	0	1	0	0	1	1	0	0	3	1	0	Poly- Marijuana	1	1
1319	3315	11/1/05	9/12/07	Nov-05	0	45	0	0	0	0	0	0	0	0	0	0	0	0	None	0	0
1320	3315	5/1/06	12/6/07	May-06	0	22	0	0	0	0	0	0	0	0	0	0	0	0	None	0	0
1321	3315	12/1/06	2/2/09	Dec-06	0	57	0	0	0	0	0	0	0	0	0	0	0	0	None	0	0
1322	3315	5/1/07	6/23/09	May-07	0	145	0	0	0	0	0	0	0	0	0	0	0	0	None	0	0
1323	3326	1/1/06	1/14/10	Jan-06	0	30	0	0	1	0	0	0	0	0	0	1	0	0	Marijuana	0	0
1324	3326	6/1/06	7/12/10	Jun-06	1	1	0	0	1	0	0	0	0	0	0	1	0	0	Marijuana	0	0
1325	3326	1/1/07	12/7/10	Jan-07	1	1	0	0	1	0	0	0	0	0	0	1	0	0	Marijuana	0	0
1326	3331	3/1/06	6/13/11	Mar-06	0	0	0	0	0	0	0	0	0	0	0	0	0	0	None	0	0
1327	3331	8/1/06	12/5/11	Aug-06	0	0	0	0	0	0	1	0	0	0	0	1	0	0	Opiates	0	0
1328	3331	1/1/07	6/14/12	Jan-07	0	0	0	0	0	1	1	0	0	0	0	2	0	1	Poly- No Marijuana	0	1
1329	3335	1/1/06	12/6/12	Jan-06	0	97	0	0	0	0	0	0	0	0	0	0	0	0	None	0	0
1330	3335	8/1/06	9/16/14	Aug-06	0	101	0	0	0	0	0	0	0	0	0	0	0	0	None	0	0
1331	3335	3/1/07	9/2/16	Mar-07	0	140	0	0	0	0	0	0	0	0	0	0	0	0	None	0	0
1332	3335	8/1/07	10/20/17	Aug-07	1	158	0	0	0	0	0	0	0	0	0	0	0	0	None	0	0
1333	3335	1/1/08	10/9/19	Jan-08	0	0	0	0	0	0	0	0	0	0	0	0	0	0	None	0	0
1334	3335	8/1/08	2/2/04	Aug-08	1	1	0	0	1	0	0	0	0	0	0	1	0	0	Marijuana	0	0
1335	3335	3/1/09	6/11/04	Mar-09	1	1	0	0	0	0	0	0	0	0	0	0	0	0	None	0	0
1336	3335	7/1/09	7/30/04	Jul-09	0	0	0	0	0	0	0	0	0	0	0	0	0	0	None	0	0
1337	3337	2/1/06	7/31/04	Feb-06	5	739	0	0	0	0	0	0	0	0	0	0	0	0	None	0	0
1338	3337	8/1/06	10/20/04	Aug-06	5	1480	0	0	0	0	0	0	0	1	0	1	0	0	Sedatives	1	0
1339	3337	3/1/07	10/20/04	Mar-07	0	0	0	0	0	0	0	0	0	0	0	0	0	0	None	0	0
1340	3337	8/1/07	2/8/05	Aug-07	0	1100	0	0	0	0	0	0	0	1	0	1	0	0	Sedatives	1	0
1341	3337	2/1/08	2/8/05	Feb-08	0	282	0	0	1	0	0	0	0	1	0	2	1	0	Poly- Marijuana	0	1
1342	3337	8/1/08	6/27/05	Aug-08	0	77	0	0	1	0	0	0	0	1	0	2	1	0	Poly- Marijuana	0	1
1343	3337	2/1/09	7/28/05	Feb-09	0	162	0	0	1	0	0	1	0	1	0	3	1	0	Poly- Marijuana	0	1
1344	3337	8/1/09	7/28/05	Aug-09	0	98	0	0	0	0	0	0	0	1	0	1	0	0	Sedatives	0	0
1345	3337	3/1/10	8/11/05	Mar-10	0	376	0	0	0	0	0	0	0	1	0	1	0	0	Sedatives	0	0
1346	3337	8/1/10	8/12/05	Aug-10	0	0	0	0	1	0	0	0	0	1	0	2	1	0	Poly- Marijuana	0	1
1347	3339	3/1/06	11/11/05	Mar-06	0	0	0	0	1	1	0	0	0	0	1	3	1	0	Poly- Marijuana	0	1
1348	3339	9/1/06	3/1/06	Sep-06	0	0	0	0	1	1	0	0	0	0	0	2	1	0	Poly- Marijuana	0	1
1349	3339	9/1/07	3/2/06	Sep-07	0	16	0	0	1	1	0	0	0	0	0	2	1	0	Poly- Marijuana	0	1
1350	3339	3/1/08	3/2/06	Mar-08	0	0	0	0	1	1	1	1	1	0	0	5	1	0	Poly- Marijuana	0	1
1351	3339	3/1/09	8/31/06	Mar-09	0	0	0	0	1	1	0	0	0	0	1	3	1	0	Poly- Marijuana	0	1
1352	3339	8/1/09	8/31/06	Aug-09	0	0	0	0	1	1	0	0	0	0	0	2	1	0	Poly- Marijuana	0	1
1353	3339	3/1/10	11/21/06	Mar-10	1	0	1	1	1	1	0	1	0	0	0	3	1	0	Poly- Marijuana	0	1
1354	3339	1/1/11	3/15/07	Jan-11	14	21	0	0	1	1	0	0	0	0	0	2	1	0	Poly- Marijuana	0	1
1355	3339	12/1/11	3/15/07	Dec-11	21	21	0	0	1	1	0	0	0	1	0	3	1	0	Poly- Marijuana	0	1
1356	3339	12/1/12	3/16/07	Dec-12	40	40	0	0	1	1	0	0	0	0	0	2	1	0	Poly- Marijuana	0	1
1357	3343	3/1/06	5/14/07	Mar-06	0	0	0	0	0	0	0	0	0	0	0	0	0	0	None	0	0
1358	3343	9/1/06	3/7/08	Sep-06	0	483	0	0	0	0	0	0	0	0	0	0	0	0	None	0	0
1359	3346	4/1/06	3/7/08	Apr-06	1560	76700	0	0	0	0	0	1	1	0	0	2	0	1	Poly- No Marijuana	1	1
1360	3346	5/1/07	3/11/08	May-07	0	21	0	0	0	0	0	0	0	0	0	0	0	0	None	0	0
1361	3346	11/1/07	10/2/08	Nov-07	1	1	0	0	0	0	0	0	0	1	0	1	0	0	Sedatives	0	0
1362	3346	3/1/08	10/3/08	Mar-08	1	16	0	0	0	0	0	0	0	1	0	1	0	0	Sedatives	0	0
1363	3346	8/1/08	3/26/09	Aug-08	1	10	0	0	0	0	0	0	0	1	0	1	0	0	Sedatives	0	0
1364	3346	3/1/09	3/27/09	Mar-09	0	9710	0	0	0	0	0	1	1	0	0	2	0	1	Poly- No Marijuana	1	1
1365	3346	10/1/09	10/1/09	Oct-09	0	188	0	0	-9	-9	-9	-9	-9	0	-9	-72	0	0	None	0	0
1366	3346	3/1/11	10/9/09	Mar-11	40	206	0	0	0	0	0	0	0	0	0	0	0	0	None	0	0
1367	3346	1/1/13	4/6/10	Jan-13	40	40	0	0	0	0	0	0	0	0	0	0	0	0	None	0	0
1368	3346	1/1/14	4/6/10	Jan-14	765	26509	0	0	0	0	0	0	0	0	0	0	0	0	None	1	0
1369	3347	4/1/06	4/8/10	Apr-06	91	2500	0	0	0	0	0	0	0	0	0	0	0	0	None	1	0
1370	3347	2/1/07	6/22/15	Feb-07	5	63	0	0	0	0	0	0	0	0	0	0	0	0	None	0	0
1371	3347	8/1/07	2/11/16	Aug-07	0	0	0	0	0	0	0	0	0	0	0	0	0	0	None	0	0
1372	3353	5/1/06	7/28/16	May-06	11200	42300	0	0	0	1	0	0	0	1	0	2	0	1	Poly- No Marijuana	1	1
1373	3353	10/1/06	2/23/17	Oct-06	15900	27800	0	0	0	0	0	0	0	0	0	0	0	0	None	1	0
1374	3353	5/1/07	11/3/17	May-07	41300	20200	1	0	-9	-9	-9	-9	-9	0	-9	-72	0	0	None	1	0
1375	3353	10/1/07	11/12/18	Oct-07	13100	73600	0	0	0	0	0	0	0	0	0	0	0	0	None	1	0
1376	3353	4/1/08	11/19/19	Apr-08	0	60	0	0	0	0	0	0	0	1	0	1	0	0	Sedatives	0	0
1377	3353	10/1/09	2/2/04	Oct-09	48	158	0	0	0	0	0	0	1	0	0	1	0	0	Amphetamines	0	0
1378	3357	5/1/06	6/14/04	May-06	0	462	0	0	0	0	0	0	0	0	0	0	0	0	None	0	0
1379	3357	10/1/06	8/3/04	Oct-06	0	403	0	0	0	0	0	0	1	0	0	1	0	0	Amphetamines	0	0
1380	3357	5/1/07	5/2/05	May-07	1	1	0	0	0	0	0	0	0	0	0	0	0	0	None	0	0
1381	3357	10/1/07	2/9/06	Oct-07	1	15	0	0	0	0	0	0	0	0	0	0	0	0	None	0	0
1382	3357	4/1/08	2/14/06	Apr-08	1	1	0	0	0	0	0	0	0	0	0	0	0	0	None	0	0
1383	3357	10/1/08	2/23/06	Oct-08	0	399	0	0	0	0	0	0	0	0	0	0	0	0	None	0	0
1384	3357	4/1/09	4/6/07	Apr-09	68	48	1	1	0	0	0	0	0	0	0	0	0	0	None	0	0
1385	3357	11/1/09	5/15/07	Nov-09	0	0	0	0	0	0	0	0	0	0	0	0	0	0	None	0	0
1386	3357	4/1/10	7/30/07	Apr-10	0	0	0	0	0	0	0	0	0	0	0	0	0	0	None	0	0
1387	3357	8/1/11	1/7/08	Aug-11	925	40	1	1	0	0	0	0	0	0	0	0	0	0	None	0	0
1388	3357	6/1/12	8/18/08	Jun-12	598	40	1	1	0	0	0	0	0	0	0	0	0	0	None	0	0
1389	3357	6/1/13	3/27/09	Jun-13	337	40	1	1	0	0	0	0	0	0	0	0	0	0	None	0	0
1390	3357	6/1/14	8/17/09	Jun-14	40	40	0	0	1	0	0	0	0	0	0	1	0	0	Marijuana	0	0
1391	3369	7/1/06	2/19/10	Jul-06	0	52	0	0	0	0	0	0	0	0	0	0	0	0	None	0	0
1392	3369	1/1/07	7/13/10	Jan-07	0	0	0	0	0	0	0	0	0	0	0	0	0	0	None	0	0
1393	3370	7/1/06	3/10/11	Jul-06	0	0	0	0	0	0	0	0	0	1	0	1	0	0	Sedatives	0	0
1394	3370	12/1/06	9/26/11	Dec-06	0	127	0	0	0	0	1	0	0	1	0	2	0	1	Poly- No Marijuana	0	1
1395	3370	6/1/07	2/26/04	Jun-07	0	46	0	0	0	0	0	0	0	1	0	1	0	0	Sedatives	0	0
1396	3371	7/1/06	2/14/05	Jul-06	5	290	0	0	0	1	0	0	0	0	0	1	0	0	Cocaine	0	0
1397	3371	6/1/07	3/20/06	Jun-07	5	316	0	0	0	0	0	0	0	0	0	0	0	0	None	0	0
1398	3371	12/1/07	3/6/07	Dec-07	0	0	0	0	0	0	0	0	0	1	0	1	0	0	Sedatives	0	0
1399	3371	6/1/08	1/29/04	Jun-08	0	152	0	0	1	0	0	0	0	0	0	1	0	0	Marijuana	0	0
1400	3371	12/1/08	3/8/04	Dec-08	0	2650	0	0	0	0	0	0	0	0	0	0	0	0	None	1	0
1401	3371	6/1/09	8/24/04	Jun-09	0	48	0	0	0	0	0	0	0	0	0	0	0	0	None	0	0
1402	3371	12/1/09	8/24/04	Dec-09	0	273	0	0	0	0	0	0	0	0	0	0	0	0	None	0	0
1403	3371	7/1/10	3/3/05	Jul-10	0	0	0	0	0	0	0	0	0	0	0	0	0	0	None	0	0
1404	3371	7/1/11	3/8/05	Jul-11	2	2	0	0	0	0	0	0	0	0	0	0	0	0	None	0	0
1405	3371	7/1/11	9/26/05	Jul-11	40	40	0	0	0	0	0	0	0	0	0	0	0	0	None	0	0
1406	3371	6/1/12	9/27/05	Jun-12	27	27	0	0	0	0	0	0	0	0	0	0	0	0	None	0	0
1407	3371	5/1/13	1/25/07	May-13	21	21	0	0	0	0	1	0	0	0	0	1	0	0	Opiates	0	0
1408	3371	5/1/15	4/14/08	May-15	40	40	0	0	0	0	0	0	0	0	0	0	0	0	None	0	0
1409	3376	8/1/06	9/22/08	Aug-06	0	23	0	0	1	0	1	1	1	1	0	5	1	0	Poly- Marijuana	0	1
1410	3376	4/1/07	9/29/09	Apr-07	0	0	0	0	1	0	0	0	0	1	0	2	1	0	Poly- Marijuana	0	1
1411	3378	8/1/06	11/1/10	Aug-06	0	0	0	0	0	0	0	0	0	0	0	0	0	0	None	0	0
1412	3378	4/1/07	3/31/11	Apr-07	0	113	0	0	1	0	0	0	0	0	0	1	0	0	Marijuana	0	0
1413	3380	9/1/06	6/24/11	Sep-06	0	0	0	0	0	0	0	0	0	0	1	1	0	0	PCP	0	0
1414	3380	8/1/07	3/6/12	Aug-07	0	0	0	0	0	0	0	0	0	0	0	0	0	0	None	0	0
1415	3380	2/1/08	9/28/12	Feb-08	0	0	0	0	0	0	0	0	0	0	1	1	0	0	PCP	0	0
1416	3380	9/1/08	9/24/13	Sep-08	0	0	0	0	0	0	0	0	0	0	1	1	0	0	PCP	0	0
1417	3380	1/1/09	5/24/16	Jan-09	0	0	0	0	0	0	0	0	0	0	1	1	0	0	PCP	0	0
1418	3380	7/1/09	12/13/16	Jul-09	0	0	0	0	0	0	0	0	0	0	0	0	0	0	None	0	0
1419	3380	2/1/10	1/15/19	Feb-10	0	0	0	0	0	0	0	0	0	0	1	1	0	0	PCP	0	0
1420	3380	8/1/10	7/16/19	Aug-10	0	40	0	0	0	0	0	0	0	0	0	0	0	0	None	0	0
1421	3380	8/1/11	3/30/04	Aug-11	21	40	0	0	0	0	0	0	0	0	1	1	0	0	PCP	0	0
1422	3380	10/1/13	3/30/04	Oct-13	21	21	0	0	0	0	0	0	0	0	1	1	0	0	PCP	0	0
1423	3380	10/1/14	8/31/04	Oct-14	21	21	0	0	0	0	0	0	0	0	1	1	0	0	PCP	0	0
1424	3382	9/1/06	4/7/05	Sep-06	0	326	0	0	0	0	0	0	0	0	0	0	0	0	None	0	0
1425	3382	3/1/07	4/7/05	Mar-07	0	21100	0	0	0	0	0	0	0	0	0	0	0	0	None	1	0
1426	3385	10/1/06	4/8/05	Oct-06	0	15	0	0	0	1	0	0	0	1	0	2	0	1	Poly- No Marijuana	0	1
1427	3385	3/1/07	10/4/05	Mar-07	200	25500	0	0	1	1	0	0	0	1	0	3	1	0	Poly- Marijuana	1	1
1428	3386	10/1/06	10/7/05	Oct-06	131	359	0	0	1	1	0	0	0	0	0	2	1	0	Poly- Marijuana	0	1
1429	3386	3/1/07	3/30/06	Mar-07	15	2380	0	0	1	1	0	0	0	0	0	2	1	0	Poly- Marijuana	1	1
1430	3388	11/1/06	3/31/06	Nov-06	0	202	0	0	0	0	0	0	0	0	0	0	0	0	None	0	0
1431	3388	4/1/07	9/27/06	Apr-07	0	68	0	0	0	0	0	0	0	0	0	0	0	0	None	0	0
1432	3391	11/1/06	9/28/06	Nov-06	0	344	0	0	1	0	0	0	0	0	0	1	0	0	Marijuana	0	0
1433	3391	4/1/07	9/28/06	Apr-07	0	247	0	0	1	0	0	0	0	0	0	1	0	0	Marijuana	0	0
1434	3392	11/1/06	3/28/07	Nov-06	0	86	0	0	0	0	0	0	0	0	0	0	0	0	None	0	0
1435	3392	4/1/07	3/28/07	Apr-07	0	106	0	0	0	0	0	0	0	0	0	0	0	0	None	0	0
1436	3394	11/1/06	3/29/07	Nov-06	0	198	0	0	0	0	0	0	0	0	0	0	0	0	None	0	0
1437	3394	10/1/07	10/16/07	Oct-07	0	96	0	0	1	0	0	1	0	1	0	3	1	0	Poly- Marijuana	0	1
1438	3394	4/1/09	10/18/07	Apr-09	0	0	0	0	1	0	0	1	0	0	0	2	1	0	Poly- Marijuana	0	1
1439	3394	8/1/12	3/13/08	Aug-12	33	33	0	0	0	0	0	1	0	0	0	1	0	0	Meth	0	0
1440	3394	7/1/13	3/13/08	Jul-13	40	40	0	0	1	0	0	1	0	0	0	2	1	0	Poly- Marijuana	0	1
1441	3394	7/1/14	3/17/08	Jul-14	40	40	0	0	1	0	0	1	0	0	0	2	1	0	Poly- Marijuana	0	1
1442	3398	11/1/06	10/28/08	Nov-06	0	255	0	0	0	0	1	0	0	0	0	1	0	0	Opiates	0	0
1443	3398	5/1/07	10/31/08	May-07	0	314	0	0	1	0	1	1	0	1	0	4	1	0	Poly- Marijuana	0	1
1444	3409	1/1/07	4/20/09	Jan-07	0	74	0	0	0	0	0	0	0	0	0	0	0	0	None	0	0
1445	3409	6/1/07	4/21/09	Jun-07	0	99	0	0	1	0	0	1	0	1	1	4	1	0	Poly- Marijuana	0	1
1446	3409	12/1/07	10/27/09	Dec-07	0	0	0	0	0	0	0	0	0	0	1	1	0	0	PCP	0	0
1447	3409	7/1/08	11/5/09	Jul-08	0	26	0	0	0	0	1	1	0	1	1	4	0	1	Poly- No Marijuana	0	1
1448	3409	12/1/08	4/23/10	Dec-08	0	27	0	0	0	1	1	1	0	0	1	4	0	1	Poly- No Marijuana	0	1
1449	3409	7/1/09	4/27/10	Jul-09	0	111	0	0	0	1	0	1	0	0	0	2	0	1	Poly- No Marijuana	0	1
1450	3409	12/1/09	3/18/11	Dec-09	0	61	0	0	1	1	0	1	0	0	1	4	1	0	Poly- Marijuana	0	1
1451	3409	8/1/10	3/18/11	Aug-10	0	40	0	0	0	1	0	1	0	0	0	2	0	1	Poly- No Marijuana	0	1
1452	3409	8/1/11	3/21/11	Aug-11	21	21	0	0	0	0	0	1	0	0	0	1	0	0	Meth	0	0
1453	3409	8/1/12	3/16/12	Aug-12	40	40	0	0	0	0	0	0	0	0	1	1	0	0	PCP	0	0
1454	3409	12/1/13	3/16/12	Dec-13	40	40	0	0	1	0	0	0	0	0	0	1	0	0	Marijuana	0	0
1455	3409	10/1/14	3/19/12	Oct-14	40	40	0	0	1	0	0	0	1	0	0	2	1	0	Poly- Marijuana	0	1
1456	3421	3/1/07	3/26/13	Mar-07	0	1800	0	0	1	0	0	0	0	0	0	1	0	0	Marijuana	1	0
1457	3421	8/1/07	3/29/13	Aug-07	0	139	0	0	1	0	0	0	0	0	0	1	0	0	Marijuana	0	0
1458	3421	9/1/08	3/29/13	Sep-08	0	139	0	0	1	0	0	0	0	0	0	1	0	0	Marijuana	0	0
1459	3421	3/1/09	4/14/14	Mar-09	0	70	0	0	1	0	0	0	0	0	0	1	0	0	Marijuana	0	0
1460	3421	2/1/10	4/18/14	Feb-10	1	81	0	0	1	0	0	0	0	0	0	1	0	0	Marijuana	0	0
1461	3421	9/1/10	4/18/14	Sep-10	11	55	0	0	1	0	0	0	0	1	0	2	1	0	Poly- Marijuana	0	1
1462	3421	9/1/10	4/13/15	Sep-10	40	40	0	0	1	0	0	0	0	1	0	2	1	0	Poly- Marijuana	0	1
1463	3421	2/1/11	4/17/15	Feb-11	22	40	0	0	1	0	0	0	0	0	0	1	0	0	Marijuana	0	0
1464	3421	1/1/12	4/28/16	Jan-12	21	25	0	0	1	0	0	0	0	0	0	1	0	0	Marijuana	0	0
1465	3421	12/1/12	11/15/16	Dec-12	40	40	0	0	1	0	0	0	0	0	0	1	0	0	Marijuana	0	0
1466	3421	11/1/13	5/2/17	Nov-13	40	40	0	0	1	0	0	0	0	0	0	1	0	0	Marijuana	0	0
1467	3421	10/1/14	5/18/18	Oct-14	40	40	0	0	1	0	0	0	0	0	0	1	0	0	Marijuana	0	0
1468	3426	4/1/07	5/10/19	Apr-07	16	4180	0	0	0	0	0	0	0	1	0	1	0	0	Sedatives	1	0
1469	3426	8/1/07	4/6/04	Aug-07	0	0	0	0	0	0	0	0	0	0	0	0	0	0	None	0	0
1470	3426	2/1/08	4/8/05	Feb-08	0	0	0	0	0	0	0	0	0	1	0	1	0	0	Sedatives	0	0
1471	3426	8/1/08	3/31/06	Aug-08	0	25	0	0	0	0	0	0	0	1	0	1	0	0	Sedatives	0	0
1472	3426	2/1/09	3/5/07	Feb-09	0	0	0	0	0	0	0	0	0	0	0	0	0	0	None	0	0
1473	3426	11/1/09	4/9/08	Nov-09	0	0	0	0	0	0	0	0	0	0	0	0	0	0	None	0	0
1474	3426	5/1/10	1/8/09	May-10	40	0	1	1	0	0	0	0	0	0	0	0	0	0	None	0	0
1475	3426	5/1/11	5/18/09	May-11	22	40	0	0	0	0	0	0	0	0	0	0	0	0	None	0	0
1476	3426	5/1/12	5/13/10	May-12	40	40	0	0	0	0	0	0	0	0	0	0	0	0	None	0	0
1477	3426	4/1/13	8/3/10	Apr-13	40	40	0	0	0	0	0	0	0	0	0	0	0	0	None	0	0
1478	3426	4/1/15	10/8/10	Apr-15	40	40	0	0	0	0	0	0	0	0	0	0	0	0	None	0	0
1479	3432	6/1/07	1/3/11	Jun-07	5	78	0	0	0	0	0	0	0	0	0	0	0	0	None	0	0
1480	3432	1/1/08	4/5/11	Jan-08	5	64	0	0	1	0	0	0	0	0	0	1	0	0	Marijuana	0	0
1481	3456	7/1/07	7/14/11	Jul-07	14700	215000	0	0	1	1	0	1	1	1	0	5	1	0	Poly- Marijuana	1	1
1482	3456	3/1/08	12/19/11	Mar-08	0	153	0	0	1	0	0	0	0	0	0	1	0	0	Marijuana	0	0
1483	3456	11/1/08	3/12/12	Nov-08	0	0	0	0	1	0	0	1	1	0	0	3	1	0	Poly- Marijuana	0	1
1484	3456	3/1/09	7/17/12	Mar-09	0	48	0	0	1	0	0	1	1	0	0	3	1	0	Poly- Marijuana	0	1
1485	3461	7/1/07	10/25/12	Jul-07	0	182	0	0	1	0	0	0	0	0	0	1	0	0	Marijuana	0	0
1486	3461	5/1/08	2/4/13	May-08	0	77	0	0	1	0	0	0	0	0	0	1	0	0	Marijuana	0	0
1487	3469	9/1/03	4/3/14	Sep-03	0	0	0	0	1	0	1	0	0	0	0	2	1	0	Poly- Marijuana	0	1
1488	3469	4/1/04	4/8/04	Apr-04	0	0	0	0	1	0	0	0	0	1	0	2	1	0	Poly- Marijuana	0	1
1489	3469	9/1/04	7/28/04	Sep-04	0	0	0	0	1	0	1	0	0	0	1	3	1	0	Poly- Marijuana	0	1
1490	3469	3/1/05	10/4/04	Mar-05	0	44	0	0	1	0	0	0	0	0	0	1	0	0	Marijuana	0	0
1491	3469	10/1/05	1/12/05	Oct-05	0	0	0	0	1	0	1	0	0	0	0	2	1	0	Poly- Marijuana	0	1
1492	3469	5/1/06	4/1/05	May-06	0	0	0	0	1	0	0	0	0	0	0	1	0	0	Marijuana	0	0
1493	3469	10/1/06	7/11/05	Oct-06	0	108	0	0	1	0	0	0	0	0	0	1	0	0	Marijuana	0	0
1494	3469	4/1/07	10/21/05	Apr-07	0	0	0	0	1	0	0	0	0	0	0	1	0	0	Marijuana	0	0
1495	3470	10/1/03	1/31/06	Oct-03	0	0	0	0	0	0	0	0	0	0	0	0	0	0	None	0	0
1496	3470	4/1/04	4/14/06	Apr-04	0	20	0	0	0	0	0	0	0	0	0	0	0	0	None	0	0
1497	3470	9/1/04	5/16/06	Sep-04	0	0	0	0	0	0	0	0	0	0	0	0	0	0	None	0	0
1498	3470	3/1/05	7/21/06	Mar-05	0	0	0	0	0	0	0	0	0	0	0	0	0	0	None	0	0
1499	3470	10/1/05	10/5/06	Oct-05	0	27	0	0	0	0	0	0	0	0	0	0	0	0	None	0	0
1500	3470	5/1/06	1/29/07	May-06	1	1	0	0	1	0	0	0	0	0	0	1	0	0	Marijuana	0	0
1501	3470	11/1/06	4/10/07	Nov-06	1	3	0	0	0	0	0	0	0	0	0	0	0	0	None	0	0
1502	3470	4/1/07	7/10/07	Apr-07	0	0	0	0	0	0	0	0	0	0	0	0	0	0	None	0	0
1503	3476	11/1/03	8/6/07	Nov-03	322	59000	0	0	0	0	0	0	0	0	0	0	0	0	None	1	0
1504	3476	5/1/04	10/25/07	May-04	120	65600	0	0	0	0	0	0	0	0	0	0	0	0	None	1	0
1505	3476	11/1/04	1/24/08	Nov-04	278	17200	0	0	0	0	0	0	0	0	0	0	0	0	None	1	0
1506	3476	5/1/05	4/21/08	May-05	315	28100	0	0	0	0	0	0	0	0	0	0	0	0	None	1	0
1507	3476	12/1/05	10/20/08	Dec-05	1590	29500	0	0	0	0	0	0	0	0	0	0	0	0	None	1	0
1508	3476	7/1/06	4/14/09	Jul-06	3200	93200	0	0	0	0	0	0	0	0	0	0	0	0	None	1	0
1509	3476	1/1/07	10/19/09	Jan-07	7230	37900	0	0	0	0	0	0	0	0	0	0	0	0	None	1	0
1510	3476	8/1/07	4/12/10	Aug-07	1070	2610	0	0	0	0	0	0	0	0	0	0	0	0	None	1	0
1511	3476	1/1/08	10/4/10	Jan-08	5	180	0	0	0	0	0	0	0	0	0	0	0	0	None	0	0
1512	3476	5/1/08	4/29/11	May-08	5	11	0	0	0	0	0	0	0	0	0	0	0	0	None	0	0
1513	3476	12/1/08	10/25/11	Dec-08	0	11	0	0	0	0	0	0	0	0	0	0	0	0	None	0	0
1514	3476	6/1/09	1/20/12	Jun-09	0	0	0	0	0	0	0	0	0	0	0	0	0	0	None	0	0
1515	3476	1/1/10	7/5/12	Jan-10	0	0	0	0	0	0	0	0	0	0	0	0	0	0	None	0	0
1516	3476	8/1/10	10/18/12	Aug-10	0	40	0	0	0	0	0	0	0	0	0	0	0	0	None	0	0
1517	3480	12/1/03	2/5/13	Dec-03	30	10400	0	0	0	0	0	0	0	0	0	0	0	0	None	1	0
1518	3480	5/1/04	4/25/13	May-04	57	45300	0	0	0	0	0	0	0	0	0	0	0	0	None	1	0
1519	3480	12/1/05	10/8/13	Dec-05	71	11200	0	0	0	0	0	0	0	0	0	0	0	0	None	1	0
1520	3480	6/1/06	4/1/14	Jun-06	1320	38600	0	0	0	0	0	0	0	0	0	0	0	0	None	1	0
1521	3480	12/1/06	10/14/14	Dec-06	489	23500	0	0	0	0	0	0	0	0	0	0	0	0	None	1	0
1522	3480	6/1/07	4/7/15	Jun-07	0	0	0	0	0	0	0	0	0	0	0	0	0	0	None	0	0
1523	3480	12/1/07	10/12/15	Dec-07	0	0	0	0	0	0	0	0	0	0	0	0	0	0	None	0	0
1524	3480	5/1/08	10/14/16	May-08	0	0	0	0	0	0	0	0	0	0	0	0	0	0	None	0	0
1525	3480	11/1/08	10/9/17	Nov-08	0	0	0	0	1	0	0	0	0	0	0	1	0	0	Marijuana	0	0
1526	3480	5/1/09	10/1/18	May-09	1	4	0	0	1	0	0	0	0	0	0	1	0	0	Marijuana	0	0
1527	3480	10/1/09	10/3/19	Oct-09	1	1	0	0	0	0	0	0	0	0	0	0	0	0	None	0	0
1528	3480	3/1/10	7/14/04	Mar-10	1	1	0	0	0	0	0	0	0	0	0	0	0	0	None	0	0
1529	3484	12/1/03	9/8/04	Dec-03	0	0	0	0	1	0	0	0	0	1	0	2	1	0	Poly- Marijuana	0	1
1530	3484	7/1/04	9/13/05	Jul-04	0	30	0	0	1	0	0	0	0	1	0	2	1	0	Poly- Marijuana	0	1
1531	3484	12/1/04	12/1/05	Dec-04	0	0	0	0	1	0	0	0	0	1	0	2	1	0	Poly- Marijuana	0	1
1532	3484	6/1/05	2/23/06	Jun-05	0	0	0	0	1	0	0	0	0	1	0	2	1	0	Poly- Marijuana	0	1
1533	3484	12/1/05	3/24/06	Dec-05	0	0	0	0	1	0	0	0	0	1	0	2	1	0	Poly- Marijuana	0	1
1534	3484	8/1/06	6/15/06	Aug-06	0	0	0	0	1	0	0	0	0	0	0	1	0	0	Marijuana	0	0
1535	3484	3/1/07	7/25/06	Mar-07	0	0	0	0	1	0	0	0	0	1	0	2	1	0	Poly- Marijuana	0	1
1536	3490	1/1/04	8/28/06	Jan-04	0	9710	0	0	0	0	0	0	0	0	0	0	0	0	None	1	0
1537	3490	7/1/04	10/23/06	Jul-04	3210	5320	0	0	0	0	0	0	0	0	0	0	0	0	None	1	0
1538	3490	1/1/05	1/4/07	Jan-05	1840	6480	0	0	0	0	0	0	0	0	0	0	0	0	None	1	0
1539	3490	8/1/05	4/26/07	Aug-05	1950	12200	0	0	0	0	0	0	0	0	0	0	0	0	None	1	0
1540	3490	2/1/06	6/21/07	Feb-06	2710	25600	0	0	0	0	0	0	0	0	0	0	0	0	None	1	0
1541	3490	8/1/06	8/29/07	Aug-06	7270	25000	0	0	0	0	0	0	0	0	0	0	0	0	None	1	0
1542	3490	2/1/07	12/19/07	Feb-07	7630	35100	0	0	0	0	0	0	0	0	0	0	0	0	None	1	0
1543	3490	1/1/08	2/28/08	Jan-08	0	0	0	0	0	0	0	0	0	0	0	0	0	0	None	0	0
1544	3490	7/1/08	5/18/09	Jul-08	0	26	0	0	0	0	0	0	0	0	0	0	0	0	None	0	0
1545	3490	1/1/09	6/16/10	Jan-09	0	0	0	0	0	0	0	0	0	0	0	0	0	0	None	0	0
1546	3490	7/1/09	6/22/11	Jul-09	0	48	0	0	0	0	0	0	0	0	0	0	0	0	None	0	0
1547	3490	1/1/10	12/7/11	Jan-10	0	48	0	0	0	0	0	0	0	0	0	0	0	0	None	0	0
1548	3490	8/1/10	5/14/12	Aug-10	0	40	0	0	0	0	0	0	0	0	0	0	0	0	None	0	0
1549	3491	1/1/04	4/16/04	Jan-04	0	0	0	0	1	0	0	0	0	0	0	1	0	0	Marijuana	0	0
1550	3491	6/1/04	7/26/04	Jun-04	0	0	0	0	1	0	0	0	0	0	0	1	0	0	Marijuana	0	0
1551	3491	7/1/05	11/2/04	Jul-05	0	44	0	0	0	0	0	0	0	0	0	0	0	0	None	0	0
1552	3491	1/1/06	1/7/05	Jan-06	0	0	0	0	0	0	0	0	0	0	0	0	0	0	None	0	0
1553	3491	9/1/06	4/14/05	Sep-06	0	0	0	0	0	0	0	0	0	1	0	1	0	0	Sedatives	0	0
1554	3491	1/1/07	10/7/05	Jan-07	0	0	0	0	0	0	0	0	0	1	0	1	0	0	Sedatives	0	0
1555	3499	3/1/04	4/24/06	Mar-04	15	9	1	1	1	0	0	0	0	0	0	1	0	0	Marijuana	0	0
1556	3499	8/1/04	5/25/07	Aug-04	0	544	0	0	1	0	0	0	0	0	0	1	0	0	Marijuana	0	0
1557	3499	3/1/05	5/28/09	Mar-05	0	64	0	0	1	0	0	0	0	0	0	1	0	0	Marijuana	0	0
1558	3499	9/1/05	7/24/09	Sep-05	41900	20400	1	0	1	0	0	0	0	0	0	1	0	0	Marijuana	1	0
1559	3499	8/1/06	10/15/09	Aug-06	0	0	0	0	1	0	0	0	0	0	0	1	0	0	Marijuana	0	0
1560	3499	3/1/07	10/21/09	Mar-07	0	92	0	0	1	0	0	0	0	0	0	1	0	0	Marijuana	0	0
1561	3500	3/1/04	1/14/10	Mar-04	1900	14900	0	0	0	0	0	0	0	0	0	0	0	0	None	1	0
1562	3500	8/1/04	4/15/10	Aug-04	671	13000	0	0	0	0	0	0	0	0	0	0	0	0	None	1	0
1563	3500	5/1/06	7/2/10	May-06	1050	79100	0	0	0	0	0	0	0	1	0	1	0	0	Sedatives	1	0
1564	3500	9/1/06	10/11/10	Sep-06	0	2640	0	0	0	0	0	0	0	0	0	0	0	0	None	1	0
1565	3500	10/1/07	1/14/11	Oct-07	0	0	0	0	0	0	0	0	0	0	0	0	0	0	None	0	0
1566	3500	6/1/08	5/5/11	Jun-08	0	0	0	0	0	0	0	0	0	0	0	0	0	0	None	0	0
1567	3500	10/1/08	8/18/11	Oct-08	0	0	0	0	0	0	0	0	0	0	0	0	0	0	None	0	0
1568	3500	4/1/09	12/1/11	Apr-09	0	48	0	0	0	0	0	0	0	0	0	0	0	0	None	0	0
1569	3500	10/1/09	3/15/12	Oct-09	0	0	0	0	0	0	0	0	0	0	0	0	0	0	None	0	0
1570	3500	4/1/10	5/4/12	Apr-10	0	48	0	0	0	0	0	0	0	0	0	0	0	0	None	0	0
1571	3500	9/1/10	8/27/12	Sep-10	1	21	0	0	0	0	0	0	0	0	0	0	0	0	None	0	0
1572	3500	11/1/12	12/18/12	Nov-12	40	40	0	0	0	0	0	0	0	0	0	0	0	0	None	0	0
1573	3500	6/1/14	3/12/13	Jun-14	40	40	0	0	0	0	0	0	0	0	0	0	0	0	None	0	0
1574	3502	3/1/04	10/15/13	Mar-04	2860	193000	0	0	0	0	0	0	0	0	0	0	0	0	None	1	0
1575	3502	9/1/04	7/21/14	Sep-04	137	1620	0	0	0	0	0	0	0	0	0	0	0	0	None	1	0
1576	3502	3/1/05	9/2/14	Mar-05	396	24700	0	0	0	0	0	0	0	0	0	0	0	0	None	1	0
1577	3502	10/1/05	10/22/14	Oct-05	5070	98500	0	0	0	0	0	0	0	0	0	0	0	0	None	1	0
1578	3502	4/1/06	10/23/14	Apr-06	0	0	0	0	0	0	0	0	0	0	0	0	0	0	None	0	0
1579	3502	9/1/07	7/7/15	Sep-07	21	358	0	0	0	0	0	0	0	0	0	0	0	0	None	0	0
1580	3502	4/1/08	12/4/15	Apr-08	0	28	0	0	0	0	0	0	0	0	0	0	0	0	None	0	0
1581	3506	4/1/04	5/2/16	Apr-04	66	784	0	0	1	0	0	0	0	0	0	1	0	0	Marijuana	0	0
1582	3506	10/1/04	1/10/17	Oct-04	477	933	0	0	1	0	0	0	0	0	0	1	0	0	Marijuana	0	0
1583	3506	4/1/05	1/17/17	Apr-05	279	765	0	0	1	0	0	0	0	0	0	1	0	0	Marijuana	0	0
1584	3506	11/1/05	10/23/17	Nov-05	138	1970	0	0	0	0	0	0	0	0	0	0	0	0	None	1	0
1585	3506	5/1/06	1/26/18	May-06	91	2380	0	0	0	0	0	0	0	0	0	0	0	0	None	1	0
1586	3506	4/1/07	1/29/19	Apr-07	0	0	0	0	0	0	0	0	0	0	0	0	0	0	None	0	0
1587	3506	10/1/07	1/31/20	Oct-07	0	0	0	0	0	0	0	0	0	0	0	0	0	0	None	0	0
1588	3506	4/1/08	4/27/04	Apr-08	0	0	0	0	0	0	0	0	0	0	0	0	0	0	None	0	0
1589	3506	12/1/08	7/21/04	Dec-08	0	0	0	0	0	0	0	0	0	0	0	0	0	0	None	0	0
1590	3506	4/1/09	10/7/04	Apr-09	0	0	0	0	0	0	0	0	0	0	0	0	0	0	None	0	0
1591	3506	10/1/09	1/3/05	Oct-09	0	0	0	0	0	0	0	0	0	0	0	0	0	0	None	0	0
1592	3506	4/1/10	4/5/05	Apr-10	0	0	0	0	0	0	0	0	0	0	0	0	0	0	None	0	0
1593	3506	4/1/11	7/8/05	Apr-11	40	114	0	0	0	0	0	0	0	0	0	0	0	0	None	0	0
1594	3506	5/1/13	1/20/06	May-13	40	40	0	0	0	0	0	0	0	0	0	0	0	0	None	0	0
1595	3509	5/1/04	5/22/06	May-04	0	7780	0	0	0	0	0	0	0	0	0	0	0	0	None	1	0
1596	3509	11/1/04	7/25/06	Nov-04	0	1250	0	0	0	0	0	0	0	0	0	0	0	0	None	1	0
1597	3509	5/1/05	10/10/06	May-05	0	1500	0	0	0	0	0	0	0	0	0	0	0	0	None	1	0
1598	3509	11/1/05	1/11/07	Nov-05	5	1300	0	0	0	0	0	0	0	0	0	0	0	0	None	1	0
1599	3509	6/1/06	4/13/07	Jun-06	0	3690	0	0	0	0	0	0	0	0	0	0	0	0	None	1	0
1600	3509	11/1/06	7/27/07	Nov-06	0	2600	0	0	0	0	0	0	0	0	0	0	0	0	None	1	0
1601	3509	7/1/07	10/23/07	Jul-07	0	853	0	0	0	0	0	0	0	0	0	0	0	0	None	0	0
1602	3509	12/1/07	1/10/08	Dec-07	0	0	0	0	0	0	0	0	0	0	0	0	0	0	None	0	0
1603	3509	7/1/08	5/9/08	Jul-08	0	0	0	0	0	0	0	0	0	0	0	0	0	0	None	0	0
1604	3509	1/1/09	11/14/08	Jan-09	0	0	0	0	0	0	0	0	0	0	0	0	0	0	None	0	0
1605	3509	7/1/09	3/6/09	Jul-09	0	0	0	0	0	0	0	0	0	0	0	0	0	0	None	0	0
1606	3509	1/1/10	7/27/09	Jan-10	0	0	0	0	0	0	0	0	0	0	0	0	0	0	None	0	0
1607	3509	6/1/10	11/9/09	Jun-10	40	40	0	0	0	0	0	0	0	0	0	0	0	0	None	0	0
1608	3510	4/1/04	2/8/10	Apr-04	42	678	0	0	0	0	1	0	0	1	0	2	0	1	Poly- No Marijuana	0	1
1609	3510	11/1/04	8/9/10	Nov-04	201	617	0	0	0	0	1	0	0	1	0	2	0	1	Poly- No Marijuana	0	1
1610	3510	5/1/05	11/9/10	May-05	0	391	0	0	0	0	1	0	0	1	0	2	0	1	Poly- No Marijuana	0	1
1611	3510	11/1/05	3/21/11	Nov-05	6860	52400	0	0	0	0	1	0	0	1	0	2	0	1	Poly- No Marijuana	1	1
1612	3510	6/1/06	6/28/11	Jun-06	3490	30000	0	0	0	0	1	0	0	1	0	2	0	1	Poly- No Marijuana	1	1
1613	3510	11/1/06	10/31/11	Nov-06	0	135	0	0	0	0	1	0	0	1	0	2	0	1	Poly- No Marijuana	0	1
1614	3510	1/1/08	1/30/12	Jan-08	66	889	0	0	0	0	1	0	0	1	0	2	0	1	Poly- No Marijuana	0	1
1615	3510	7/1/08	4/30/12	Jul-08	10	5480	0	0	0	0	1	0	0	1	0	2	0	1	Poly- No Marijuana	1	1
1616	3510	12/1/08	7/30/12	Dec-08	98	403	0	0	0	0	1	0	0	1	0	2	0	1	Poly- No Marijuana	0	1
1617	3510	7/1/09	11/5/12	Jul-09	0	198	0	0	0	0	1	0	0	1	0	2	0	1	Poly- No Marijuana	0	1
1618	3510	1/1/10	3/19/13	Jan-10	0	324	0	0	0	0	1	0	0	1	0	2	0	1	Poly- No Marijuana	0	1
1619	3510	8/1/11	1/31/14	Aug-11	167	101	1	0	0	0	1	0	0	1	1	3	0	1	Poly- No Marijuana	0	1
1620	3510	8/1/14	9/25/15	Aug-14	40	290	0	0	0	0	1	0	0	1	0	2	0	1	Poly- No Marijuana	0	1
1621	3511	4/1/04	5/23/16	Apr-04	0	71	0	0	1	0	0	0	0	0	0	1	0	0	Marijuana	0	0
1622	3511	10/1/04	1/30/17	Oct-04	0	91	0	0	1	0	0	0	0	0	0	1	0	0	Marijuana	0	0
1623	3511	4/1/05	1/31/17	Apr-05	0	50	0	0	1	0	0	0	0	0	0	1	0	0	Marijuana	0	0
1624	3511	11/1/05	11/6/17	Nov-05	0	0	0	0	0	0	0	0	0	1	0	1	0	0	Sedatives	0	0
1625	3511	5/1/06	1/17/19	May-06	0	0	0	0	0	0	0	0	0	0	0	0	0	0	None	0	0
1626	3511	10/1/06	1/7/20	Oct-06	0	101	0	0	0	0	0	0	0	1	0	1	0	0	Sedatives	0	0
1627	3511	6/1/07	6/17/04	Jun-07	0	14	0	0	0	0	0	0	0	0	0	0	0	0	None	0	0
1628	3514	7/1/04	10/25/04	Jul-04	266	1630	0	0	0	0	0	0	0	0	0	0	0	0	None	1	0
1629	3514	3/1/05	3/3/05	Mar-05	0	0	0	0	1	0	0	0	0	0	0	1	0	0	Marijuana	0	0
1630	3514	9/1/05	6/23/05	Sep-05	0	0	0	0	0	0	0	0	0	0	0	0	0	0	None	0	0
1631	3514	3/1/06	9/9/05	Mar-06	0	0	0	0	0	0	0	0	0	0	0	0	0	0	None	0	0
1632	3514	10/1/06	6/9/06	Oct-06	0	0	0	0	0	0	0	0	0	0	0	0	0	0	None	0	0
1633	3514	3/1/07	1/12/07	Mar-07	0	0	0	0	0	0	0	0	0	0	0	0	0	0	None	0	0
1634	3514	9/1/07	2/26/08	Sep-07	0	0	0	0	0	0	0	0	0	0	0	0	0	0	None	0	0
1635	3514	8/1/08	5/23/12	Aug-08	0	1	0	0	0	0	0	0	0	0	0	0	0	0	None	0	0
1636	3514	3/1/09	2/26/04	Mar-09	1	1	0	0	0	0	0	0	0	0	0	0	0	0	None	0	0
1637	3514	9/1/09	7/21/04	Sep-09	1	1	0	0	0	0	0	0	0	0	0	0	0	0	None	0	0
1638	3515	5/1/04	7/21/04	May-04	190	4140	0	0	0	1	0	0	0	0	0	1	0	0	Cocaine	1	0
1639	3515	12/1/04	7/22/04	Dec-04	2280	10600	0	0	0	1	1	0	0	0	0	2	0	1	Poly- No Marijuana	1	1
1640	3515	5/1/05	10/19/04	May-05	7780	24900	0	0	0	0	0	0	0	0	0	0	0	0	None	1	0
1641	3515	11/1/05	2/25/05	Nov-05	6120	75600	0	0	1	0	0	0	0	0	0	1	0	0	Marijuana	1	0
1642	3515	6/1/06	3/10/05	Jun-06	5350	15500	0	0	0	1	0	0	0	0	0	1	0	0	Cocaine	1	0
1643	3515	3/1/07	3/11/05	Mar-07	7870	27400	0	0	0	1	0	0	0	0	0	1	0	0	Cocaine	1	0
1644	3515	12/1/07	8/15/05	Dec-07	15800	58200	0	0	0	1	0	0	0	0	0	1	0	0	Cocaine	1	0
1645	3515	8/1/08	8/16/05	Aug-08	4	262	0	0	0	1	0	0	0	0	0	1	0	0	Cocaine	0	0
1646	3515	12/1/08	10/26/05	Dec-08	450	18100	0	0	0	1	0	0	0	0	0	1	0	0	Cocaine	1	0
1647	3515	6/1/09	2/6/06	Jun-09	857	10392	0	0	0	1	0	0	0	0	0	1	0	0	Cocaine	1	0
1648	3515	12/1/09	2/10/06	Dec-09	1782	57504	0	0	0	1	0	0	0	0	0	1	0	0	Cocaine	1	0
1649	3515	6/1/10	2/13/06	Jun-10	0	40	0	0	0	1	0	0	0	0	0	1	0	0	Cocaine	0	0
1650	3515	5/1/11	3/6/06	May-11	40	501	0	0	0	1	0	0	0	0	0	1	0	0	Cocaine	0	0
1651	3515	4/1/12	8/8/06	Apr-12	358	617	0	0	0	1	0	0	0	0	0	1	0	0	Cocaine	0	0
1652	3515	4/1/13	8/8/06	Apr-13	21	21	0	0	0	1	0	0	0	0	0	1	0	0	Cocaine	0	0
1653	3515	6/1/14	8/10/06	Jun-14	45	136	0	0	0	1	0	0	0	0	0	1	0	0	Cocaine	0	0
1654	3515	6/1/15	2/16/07	Jun-15	643	9448	0	0	0	1	0	0	0	0	0	1	0	0	Cocaine	1	0
1655	3520	6/1/04	2/20/07	Jun-04	12300	23300	0	0	0	0	0	0	0	0	0	0	0	0	None	1	0
1656	3520	12/1/04	8/2/07	Dec-04	10500	39400	0	0	0	0	0	0	0	0	0	0	0	0	None	1	0
1657	3520	6/1/05	8/2/07	Jun-05	7490	38000	0	0	0	0	0	0	0	0	0	0	0	0	None	1	0
1658	3520	1/1/06	8/10/07	Jan-06	5690	25800	0	0	0	0	0	0	0	0	0	0	0	0	None	1	0
1659	3520	7/1/06	3/14/08	Jul-06	56	79	0	0	0	0	0	0	0	0	0	0	0	0	None	0	0
1660	3520	2/1/07	3/14/08	Feb-07	0	0	0	0	0	0	0	0	0	0	0	0	0	0	None	0	0
1661	3520	12/1/07	3/18/08	Dec-07	1	5	0	0	0	0	0	0	0	0	0	0	0	0	None	0	0
1662	3520	8/1/08	9/22/08	Aug-08	1	1	0	0	0	0	0	0	0	0	0	0	0	0	None	0	0
1663	3520	2/1/09	9/22/08	Feb-09	1	25	0	0	0	0	0	0	0	0	0	0	0	0	None	0	0
1664	3520	9/1/09	9/23/08	Sep-09	163	358	0	0	0	0	0	0	0	0	0	0	0	0	None	0	0
1665	3520	12/1/09	3/9/09	Dec-09	0	84	0	0	0	0	0	0	0	0	0	0	0	0	None	0	0
1666	3520	6/1/10	3/10/09	Jun-10	40	40	0	0	0	0	0	0	0	0	0	0	0	0	None	0	0
1667	3520	6/1/11	3/10/09	Jun-11	40	65	0	0	0	0	0	0	0	0	0	0	0	0	None	0	0
1668	3520	7/1/12	8/6/09	Jul-12	40	40	0	0	0	0	0	0	0	0	0	0	0	0	None	0	0
1669	3520	10/1/13	8/6/09	Oct-13	40	40	0	0	0	0	0	0	0	0	0	0	0	0	None	0	0
1670	3522	6/1/04	3/5/10	Jun-04	0	29	0	0	1	0	0	0	0	0	0	1	0	0	Marijuana	0	0
1671	3522	12/1/04	3/5/10	Dec-04	0	12	0	0	1	0	0	0	0	0	0	1	0	0	Marijuana	0	0
1672	3522	6/1/05	3/9/10	Jun-05	0	0	0	0	1	0	0	0	0	0	0	1	0	0	Marijuana	0	0
1673	3522	2/1/06	8/31/10	Feb-06	0	5	0	0	0	0	0	0	0	0	0	0	0	0	None	0	0
1674	3522	1/1/07	2/4/11	Jan-07	0	0	0	0	0	0	0	0	0	0	0	0	0	0	None	0	0
1675	3522	2/1/08	4/21/11	Feb-08	0	0	0	0	0	0	0	0	0	0	0	0	0	0	None	0	0
1676	3522	7/1/08	7/18/11	Jul-08	0	0	0	0	0	0	0	0	0	0	0	0	0	0	None	0	0
1677	3522	2/1/09	12/29/11	Feb-09	0	48	0	0	0	0	0	0	0	0	0	0	0	0	None	0	0
1678	3522	8/1/09	5/11/12	Aug-09	0	0	0	0	0	0	0	0	0	0	0	0	0	0	None	0	0
1679	3522	1/1/10	9/17/12	Jan-10	0	48	0	0	0	0	0	0	0	0	0	0	0	0	None	0	0
1680	3522	7/1/10	2/15/13	Jul-10	0	40	0	0	0	0	0	0	0	0	0	0	0	0	None	0	0
1681	3522	9/1/11	4/12/14	Sep-11	40	40	0	0	1	0	0	0	0	0	0	1	0	0	Marijuana	0	0
1682	3522	8/1/12	5/9/14	Aug-12	40	40	0	0	0	0	0	0	0	0	0	0	0	0	None	0	0
1683	3522	12/1/13	2/9/15	Dec-13	44166	662745	0	0	0	0	0	0	0	0	0	0	0	0	None	1	0
1684	3525	6/1/04	10/6/15	Jun-04	620	967	0	0	1	1	0	0	0	0	0	2	1	0	Poly- Marijuana	0	1
1685	3525	12/1/04	4/14/16	Dec-04	2015	185	1	0	0	1	0	0	0	0	0	1	0	0	Cocaine	0	0
1686	3525	7/1/05	9/27/16	Jul-05	55600	65900	0	0	0	1	0	0	0	0	0	1	0	0	Cocaine	1	0
1687	3525	1/1/06	10/20/16	Jan-06	53100	43900	1	0	1	1	0	0	0	0	0	2	1	0	Poly- Marijuana	1	1
1688	3525	7/1/06	10/25/16	Jul-06	26900	28800	0	0	0	1	0	0	0	0	0	1	0	0	Cocaine	1	0
1689	3525	12/1/06	9/23/04	Dec-06	35100	61100	0	0	0	1	0	0	0	0	0	1	0	0	Cocaine	1	0
1690	3525	7/1/07	12/16/04	Jul-07	52600	321000	0	0	0	1	0	0	0	0	0	1	0	0	Cocaine	1	0
1691	3525	6/1/09	3/14/05	Jun-09	0	48	0	0	0	0	0	0	0	0	0	0	0	0	None	0	0
1692	3525	11/1/09	6/7/05	Nov-09	0	0	0	0	1	1	0	0	0	0	0	2	1	0	Poly- Marijuana	0	1
1693	3525	7/1/10	9/6/05	Jul-10	0	0	0	0	1	0	0	0	0	0	0	1	0	0	Marijuana	0	0
1694	3525	6/1/11	11/1/05	Jun-11	40	40	0	0	1	1	0	0	0	0	0	2	1	0	Poly- Marijuana	0	1
1695	3525	6/1/12	12/20/05	Jun-12	40	230	0	0	0	0	0	0	0	0	0	0	0	0	None	0	0
1696	3525	6/1/13	3/20/06	Jun-13	40	40	0	0	0	0	0	0	0	0	0	0	0	0	None	0	0
1697	3525	8/1/14	3/21/06	Aug-14	40	40	0	0	0	0	0	0	0	0	0	0	0	0	None	0	0
1698	3526	6/1/04	6/13/06	Jun-04	0	0	0	0	0	0	0	0	0	1	0	1	0	0	Sedatives	0	0
1699	3526	1/1/05	9/12/06	Jan-05	0	0	0	0	0	0	0	0	0	1	0	1	0	0	Sedatives	0	0
1700	3526	6/1/05	9/19/06	Jun-05	0	0	0	0	0	0	0	0	0	1	0	1	0	0	Sedatives	0	0
1701	3526	3/1/06	3/22/07	Mar-06	0	0	0	0	0	0	0	0	0	0	0	0	0	0	None	0	0
1702	3526	8/1/06	6/18/07	Aug-06	0	0	0	0	0	0	0	0	0	0	0	0	0	0	None	0	0
1703	3526	3/1/07	9/25/07	Mar-07	0	198	0	0	0	0	0	0	0	0	0	0	0	0	None	0	0
1704	3526	1/1/08	6/24/08	Jan-08	1	1	0	0	0	0	0	0	0	1	0	1	0	0	Sedatives	0	0
1705	3526	8/1/08	3/17/09	Aug-08	1	1	0	0	0	0	0	0	0	0	0	0	0	0	None	0	0
1706	3526	2/1/09	6/11/09	Feb-09	1	1	0	0	0	0	0	0	0	1	0	1	0	0	Sedatives	0	0
1707	3526	8/1/09	9/18/09	Aug-09	0	0	0	0	0	0	0	0	0	0	0	0	0	0	None	0	0
1708	3526	3/1/10	10/1/10	Mar-10	0	0	0	0	0	0	0	0	0	0	0	0	0	0	None	0	0
1709	3534	7/1/04	1/11/11	Jul-04	0	14	0	0	1	0	0	0	0	0	0	1	0	0	Marijuana	0	0
1710	3534	1/1/05	3/25/11	Jan-05	0	0	0	0	1	0	0	0	0	0	0	1	0	0	Marijuana	0	0
1711	3534	1/1/06	6/23/11	Jan-06	0	13	0	0	1	0	0	0	0	0	0	1	0	0	Marijuana	0	0
1712	3536	7/1/04	9/22/11	Jul-04	1560	24300	0	0	0	1	0	1	0	0	0	2	0	1	Poly- No Marijuana	1	1
1713	3536	2/1/05	4/12/12	Feb-05	6120	30700	0	0	1	0	0	0	0	0	0	1	0	0	Marijuana	1	0
1714	3536	8/1/05	7/27/12	Aug-05	1870	66100	0	0	0	0	0	0	0	1	0	1	0	0	Sedatives	1	0
1715	3536	2/1/06	10/15/12	Feb-06	854	14500	0	0	0	0	0	0	0	0	0	0	0	0	None	1	0
1716	3536	8/1/06	2/7/13	Aug-06	842	25700	0	0	1	1	0	0	0	0	0	2	1	0	Poly- Marijuana	1	1
1717	3536	2/1/07	4/15/13	Feb-07	2970	27400	0	0	0	0	0	0	0	0	0	0	0	0	None	1	0
1718	3536	9/1/07	9/3/13	Sep-07	7100	15000	0	0	0	1	0	0	0	0	0	1	0	0	Cocaine	1	0
1719	3536	1/1/08	3/28/14	Jan-08	11000	33000	0	0	0	1	0	0	0	0	0	1	0	0	Cocaine	1	0
1720	3536	7/1/08	4/23/14	Jul-08	2870	59600	0	0	0	0	0	0	0	1	0	1	0	0	Sedatives	1	0
1721	3536	1/1/09	10/27/14	Jan-09	10500	45884	0	0	0	0	0	0	0	0	0	0	0	0	None	1	0
1722	3536	8/1/09	2/11/15	Aug-09	8415	112000	0	0	0	1	0	0	0	0	0	1	0	0	Cocaine	1	0
1723	3536	2/1/10	7/24/15	Feb-10	48	669	0	0	0	0	0	0	0	0	0	0	0	0	None	0	0
1724	3536	9/1/10	3/17/16	Sep-10	1	23	0	0	0	0	0	0	0	0	0	0	0	0	None	0	0
1725	3536	9/1/11	3/23/16	Sep-11	40	40	0	0	0	0	0	0	0	0	0	0	0	0	None	0	0
1726	3536	8/1/12	9/20/16	Aug-12	33	36	0	0	0	0	0	1	0	0	0	1	0	0	Meth	0	0
1727	3536	2/1/15	11/17/17	Feb-15	40	40	0	0	0	0	0	0	0	0	0	0	0	0	None	0	0
1728	3538	7/1/04	11/9/18	Jul-04	0	2	0	0	1	0	0	0	0	0	0	1	0	0	Marijuana	0	0
1729	3538	2/1/05	1/27/20	Feb-05	0	17	0	0	1	0	0	0	0	0	0	1	0	0	Marijuana	0	0
1730	3538	8/1/05	10/8/04	Aug-05	0	28	0	0	1	0	0	0	0	0	0	1	0	0	Marijuana	0	0
1731	3538	3/1/06	1/12/05	Mar-06	2670	165000	0	0	0	1	0	0	0	0	0	1	0	0	Cocaine	1	0
1732	3538	9/1/06	4/19/05	Sep-06	412	2270	0	0	0	0	0	0	0	0	0	0	0	0	None	1	0
1733	3538	2/1/07	7/25/05	Feb-07	4530	88200	0	0	0	1	0	0	0	1	0	2	0	1	Poly- No Marijuana	1	1
1734	3538	9/1/07	11/4/05	Sep-07	1720	345000	0	0	0	0	0	0	0	0	0	0	0	0	None	1	0
1735	3538	2/1/08	1/27/06	Feb-08	202	268000	0	0	0	1	0	0	0	0	0	1	0	0	Cocaine	1	0
1736	3538	7/1/08	4/21/06	Jul-08	0	0	0	0	0	1	0	0	0	0	0	1	0	0	Cocaine	0	0
1737	3538	1/1/09	7/17/06	Jan-09	0	0	0	0	0	0	0	0	0	0	0	0	0	0	None	0	0
1738	3538	7/1/09	10/16/06	Jul-09	0	0	0	0	1	0	0	0	0	0	0	1	0	0	Marijuana	0	0
1739	3538	1/1/10	1/18/07	Jan-10	1	25	0	0	0	0	0	0	0	0	0	0	0	0	None	0	0
1740	3538	7/1/10	12/17/07	Jul-10	1	1	0	0	1	1	0	1	1	0	0	4	1	0	Poly- Marijuana	0	1
1741	3538	12/1/11	3/10/09	Dec-11	40	40	0	0	0	1	0	0	0	0	0	1	0	0	Cocaine	0	0
1742	3538	11/1/12	7/9/09	Nov-12	40	40	0	0	0	0	0	0	0	0	0	0	0	0	None	0	0
1743	3542	8/1/04	4/13/10	Aug-04	0	2	0	0	0	0	0	0	0	0	0	0	0	0	None	0	0
1744	3542	2/1/05	7/2/10	Feb-05	1	2	0	0	0	0	0	0	0	0	0	0	0	0	None	0	0
1745	3542	9/1/05	10/5/10	Sep-05	1	1	0	0	0	0	0	0	0	0	0	0	0	0	None	0	0
1746	3542	3/1/06	1/14/11	Mar-06	1	0	1	1	0	0	0	0	0	0	0	0	0	0	None	0	0
1747	3542	10/1/06	2/16/11	Oct-06	0	0	0	0	0	0	0	0	0	0	0	0	0	0	None	0	0
1748	3542	3/1/07	4/4/11	Mar-07	0	0	0	0	1	0	0	0	0	0	0	1	0	0	Marijuana	0	0
1749	3543	8/1/04	7/8/11	Aug-04	0	0	0	0	0	0	0	0	0	0	1	1	0	0	PCP	0	0
1750	3543	2/1/05	11/1/11	Feb-05	0	0	0	0	0	0	0	0	0	0	1	1	0	0	PCP	0	0
1751	3543	9/1/05	1/23/12	Sep-05	0	0	0	0	0	0	0	0	0	0	0	0	0	0	None	0	0
1752	3543	3/1/06	4/26/12	Mar-06	0	0	0	0	0	0	0	0	0	0	0	0	0	0	None	0	0
1753	3543	8/1/06	8/31/12	Aug-06	0	0	0	0	1	0	0	0	0	0	0	1	0	0	Marijuana	0	0
1754	3543	3/1/07	1/4/13	Mar-07	0	0	0	0	1	0	0	0	0	0	0	1	0	0	Marijuana	0	0
1755	3543	3/1/09	4/12/13	Mar-09	0	0	0	0	0	0	1	0	0	1	1	3	0	1	Poly- No Marijuana	0	1
1756	3543	8/1/09	7/30/13	Aug-09	1	1	0	0	0	0	1	0	0	1	1	3	0	1	Poly- No Marijuana	0	1
1757	3543	2/1/10	3/31/14	Feb-10	25	1	1	1	0	0	1	0	0	1	0	2	0	1	Poly- No Marijuana	0	1
1758	3543	1/1/11	9/12/14	Jan-11	21	21	0	0	0	0	1	0	0	1	0	2	0	1	Poly- No Marijuana	0	1
1759	3543	1/1/13	4/10/15	Jan-13	40	40	0	0	0	0	1	0	0	0	0	1	0	0	Opiates	0	0
1760	3543	1/1/14	10/13/15	Jan-14	40	40	0	0	0	0	1	0	0	0	1	2	0	1	Poly- No Marijuana	0	1
1761	3543	3/1/15	4/12/16	Mar-15	40	40	0	0	0	0	1	0	0	0	1	2	0	1	Poly- No Marijuana	0	1
1762	3545	8/1/04	11/7/16	Aug-04	692	2430	0	0	1	1	0	0	0	0	0	2	1	0	Poly- Marijuana	1	1
1763	3545	2/1/05	7/10/17	Feb-05	1500	21200	0	0	1	1	0	0	0	0	0	2	1	0	Poly- Marijuana	1	1
1764	3545	9/1/05	1/5/18	Sep-05	626	6190	0	0	0	1	0	1	1	0	0	3	0	1	Poly- No Marijuana	1	1
1765	3545	3/1/06	8/13/18	Mar-06	777	34800	0	0	1	1	0	1	1	0	0	4	1	0	Poly- Marijuana	1	1
1766	3545	8/1/06	2/22/19	Aug-06	518	59700	0	0	1	1	0	1	0	0	0	3	1	0	Poly- Marijuana	1	1
1767	3545	3/1/07	8/27/19	Mar-07	2100	36900	0	0	0	1	0	0	0	0	0	1	0	0	Cocaine	1	0
1768	3545	9/1/07	2/25/20	Sep-07	40690	47300	0	0	1	1	0	0	0	0	0	2	1	0	Poly- Marijuana	1	1
1769	3545	1/1/08	9/27/02	Jan-08	80	66300	0	0	1	1	0	1	1	0	0	4	1	0	Poly- Marijuana	1	1
1770	3545	8/1/08	6/10/03	Aug-08	587	45500	0	0	1	1	0	0	0	1	0	3	1	0	Poly- Marijuana	1	1
1771	3545	2/1/09	12/30/03	Feb-09	55300	64162	0	0	0	1	0	0	0	1	0	2	0	1	Poly- No Marijuana	1	1
1772	3545	2/1/10	7/12/04	Feb-10	4887	43650	0	0	1	1	0	1	0	0	0	3	1	0	Poly- Marijuana	1	1
1773	3545	7/1/10	7/14/05	Jul-10	1829	9501	0	0	0	1	0	1	1	1	0	4	0	1	Poly- No Marijuana	1	1
1774	3545	1/1/12	8/2/07	Jan-12	48	92	0	0	1	1	1	1	1	1	1	8	1	0	Poly- Marijuana	0	1
1775	3545	12/1/13	5/22/09	Dec-13	1284	25767	0	0	0	1	0	0	0	0	0	1	0	0	Cocaine	1	0
1776	3545	12/1/14	10/21/03	Dec-14	1190	44371	0	0	0	0	1	1	0	0	0	2	0	1	Poly- No Marijuana	1	1
1777	3548	9/1/04	3/26/04	Sep-04	0	37	0	0	1	0	0	0	0	0	0	1	0	0	Marijuana	0	0
1778	3548	6/1/05	10/8/04	Jun-05	0	0	0	0	1	0	0	0	0	0	0	1	0	0	Marijuana	0	0
1779	3548	6/1/06	10/8/04	Jun-06	0	0	0	0	0	0	0	0	0	0	0	0	0	0	None	0	0
1780	3548	1/1/07	10/12/04	Jan-07	0	0	0	0	0	0	0	0	0	0	0	0	0	0	None	0	0
1781	3548	8/1/07	1/4/05	Aug-07	0	0	0	0	0	0	0	0	0	0	0	0	0	0	None	0	0
1782	3549	9/1/04	5/31/05	Sep-04	300	18200	0	0	0	0	0	0	0	0	0	0	0	0	None	1	0
1783	3549	4/1/05	6/7/05	Apr-05	3700	11300	0	0	0	0	0	0	0	0	0	0	0	0	None	1	0
1784	3549	11/1/05	6/24/05	Nov-05	1220	22800	0	0	0	0	0	0	0	0	0	0	0	0	None	1	0
1785	3549	5/1/06	9/6/05	May-06	692	21000	0	0	0	0	0	0	0	0	0	0	0	0	None	1	0
1786	3549	11/1/06	10/31/05	Nov-06	2280	35600	0	0	0	0	0	0	0	0	0	0	0	0	None	1	0
1787	3549	5/1/07	10/31/05	May-07	3100	27600	0	0	0	0	0	0	0	0	0	0	0	0	None	1	0
1788	3549	9/1/07	11/10/05	Sep-07	5540	33900	0	0	0	0	0	0	0	0	0	0	0	0	None	1	0
1789	3549	6/1/08	1/26/06	Jun-08	5720	42100	0	0	0	0	0	0	0	0	0	0	0	0	None	1	0
1790	3549	10/1/08	4/27/06	Oct-08	3	99	0	0	0	0	0	0	0	0	0	0	0	0	None	0	0
1791	3549	4/1/09	4/28/06	Apr-09	0	48	0	0	0	0	0	0	0	0	0	0	0	0	None	0	0
1792	3549	10/1/09	4/28/06	Oct-09	0	0	0	0	1	0	0	0	0	0	0	1	0	0	Marijuana	0	0
1793	3549	3/1/10	4/28/06	Mar-10	0	48	0	0	1	0	0	0	0	0	0	1	0	0	Marijuana	0	0
1794	3552	9/1/04	8/29/06	Sep-04	86	21	1	1	0	0	0	0	0	0	0	0	0	0	None	0	0
1795	3552	4/1/05	11/3/06	Apr-05	5890	19100	0	0	0	0	0	0	0	0	0	0	0	0	None	1	0
1796	3552	10/1/05	11/3/06	Oct-05	12	142	0	0	0	0	0	0	0	0	0	0	0	0	None	0	0
1797	3552	5/1/06	11/9/06	May-06	536	265	1	0	0	0	0	0	0	0	0	0	0	0	None	0	0
1798	3552	10/1/06	4/26/07	Oct-06	2410	242	1	0	0	0	0	0	0	0	0	0	0	0	None	0	0
1799	3552	4/1/07	5/1/07	Apr-07	10900	26300	0	0	1	0	0	0	0	0	0	1	0	0	Marijuana	1	0
1800	3559	11/1/04	8/11/04	Nov-04	4870	806000	0	0	1	0	0	0	0	0	0	1	0	0	Marijuana	1	0
1801	3559	5/1/05	4/7/05	May-05	4750	368	1	0	1	0	0	0	0	0	0	1	0	0	Marijuana	0	0
1802	3559	12/1/05	10/7/05	Dec-05	4690	814	1	0	1	0	0	0	0	0	0	1	0	0	Marijuana	0	0
1803	3559	7/1/06	9/11/06	Jul-06	2110	229	1	0	1	1	0	0	0	0	0	2	1	0	Poly- Marijuana	0	1
1804	3559	12/1/06	4/4/07	Dec-06	10100	2580	1	0	1	1	0	0	0	0	0	2	1	0	Poly- Marijuana	1	1
1805	3559	6/1/07	6/4/08	Jun-07	3700	46000	0	0	1	1	0	0	0	0	0	2	1	0	Poly- Marijuana	1	1
1806	3559	11/1/07	8/17/10	Nov-07	2950	50900	0	0	1	1	0	0	0	0	0	2	1	0	Poly- Marijuana	1	1
1807	3559	5/1/08	4/5/13	May-08	0	0	0	0	1	1	0	0	0	0	0	2	1	0	Poly- Marijuana	0	1
1808	3559	11/1/08	4/14/15	Nov-08	0	0	0	0	1	0	0	0	0	0	0	1	0	0	Marijuana	0	0
1809	3559	6/1/09	8/25/04	Jun-09	0	0	0	0	1	0	0	0	0	0	0	1	0	0	Marijuana	0	0
1810	3559	11/1/09	11/4/05	Nov-09	0	0	0	0	1	0	0	0	0	0	0	1	0	0	Marijuana	0	0
1811	3559	4/1/10	3/16/07	Apr-10	0	0	0	0	1	0	0	0	0	0	0	1	0	0	Marijuana	0	0
1812	3559	11/1/10	9/14/07	Nov-10	40	94	0	0	1	0	0	0	0	0	0	1	0	0	Marijuana	0	0
1813	3561	12/1/04	7/2/09	Dec-04	0	5	0	0	0	0	0	0	0	0	0	0	0	0	None	0	0
1814	3561	6/1/05	9/8/05	Jun-05	0	0	0	0	0	0	0	0	0	0	0	0	0	0	None	0	0
1815	3561	2/1/06	9/15/05	Feb-06	0	0	0	0	0	0	0	0	0	0	0	0	0	0	None	0	0
1816	3561	7/1/06	12/21/06	Jul-06	0	0	0	0	0	0	0	0	0	0	0	0	0	0	None	0	0
1817	3561	1/1/07	4/9/09	Jan-07	0	0	0	0	0	0	0	0	0	1	0	1	0	0	Sedatives	0	0
1818	3561	1/1/08	4/21/11	Jan-08	5	33	0	0	0	0	0	0	0	0	0	0	0	0	None	0	0
1819	3561	7/1/08	6/27/13	Jul-08	5	5	0	0	0	0	0	0	0	0	0	0	0	0	None	0	0
1820	3561	1/1/09	4/5/06	Jan-09	0	0	0	0	0	0	0	0	0	1	0	1	0	0	Sedatives	0	0
1821	3561	9/1/09	6/18/08	Sep-09	0	48	0	0	0	0	0	0	0	0	0	0	0	0	None	0	0
1822	3561	2/1/10	9/24/09	Feb-10	0	0	0	0	0	0	0	0	0	1	0	1	0	0	Sedatives	0	0
1823	3568	12/1/04	10/7/10	Dec-04	0	0	0	0	1	0	0	0	0	0	0	1	0	0	Marijuana	0	0
1824	3568	5/1/07	12/6/11	May-07	28	59	0	0	0	0	0	0	0	0	0	0	0	0	None	0	0
1825	3569	12/1/04	12/17/13	Dec-04	0	0	0	0	0	0	0	0	0	0	0	0	0	0	None	0	0
1826	3569	6/1/05	2/28/06	Jun-05	0	0	0	0	1	1	0	0	0	0	0	2	1	0	Poly- Marijuana	0	1
1827	3569	12/1/05	9/5/06	Dec-05	0	0	0	0	0	1	0	0	0	1	0	2	0	1	Poly- No Marijuana	0	1
1828	3569	8/1/06	3/27/07	Aug-06	0	0	0	0	0	1	0	0	0	0	0	1	0	0	Cocaine	0	0
1829	3569	1/1/07	11/20/07	Jan-07	0	0	0	0	0	1	0	0	0	0	0	1	0	0	Cocaine	0	0
1830	3570	12/1/04	9/8/09	Dec-04	0	0	0	0	0	1	0	0	0	0	0	1	0	0	Cocaine	0	0
1831	3570	6/1/05	10/26/10	Jun-05	0	0	0	0	0	1	0	0	0	0	0	1	0	0	Cocaine	0	0
1832	3570	7/1/06	3/26/13	Jul-06	10	0	1	1	0	1	0	0	0	0	0	1	0	0	Cocaine	0	0
1833	3570	1/1/07	9/9/15	Jan-07	163	1300	0	0	0	0	0	0	0	0	0	0	0	0	None	1	0
1834	3575	2/1/05	4/10/18	Feb-05	19700	61900	0	0	1	0	0	0	0	0	0	1	0	0	Marijuana	1	0
1835	3575	8/1/05	3/14/05	Aug-05	4	15	0	0	1	0	0	0	0	0	0	1	0	0	Marijuana	0	0
1836	3575	3/1/06	3/21/06	Mar-06	0	22	0	0	0	0	0	0	0	0	0	0	0	0	None	0	0
1837	3583	4/1/05	5/15/07	Apr-05	0	0	0	0	0	0	0	0	0	0	0	0	0	0	None	0	0
1838	3583	10/1/05	11/27/07	Oct-05	0	0	0	0	1	0	0	0	0	0	0	1	0	0	Marijuana	0	0
1839	3586	4/1/05	8/4/08	Apr-05	8	185000	0	0	0	0	0	0	0	0	0	0	0	0	None	1	0
1840	3586	11/1/05	4/13/09	Nov-05	0	0	0	0	0	1	0	0	0	0	0	1	0	0	Cocaine	0	0
1841	3586	5/1/06	12/21/09	May-06	0	0	0	0	1	1	0	0	0	0	0	2	1	0	Poly- Marijuana	0	1
1842	3586	6/1/07	4/6/10	Jun-07	98	0	1	1	1	1	0	0	0	0	0	2	1	0	Poly- Marijuana	0	1
1843	3586	11/1/07	1/19/11	Nov-07	49	36	1	1	1	1	0	0	0	0	0	2	1	0	Poly- Marijuana	0	1
1844	3586	5/1/08	11/28/11	May-08	54	0	1	1	1	1	0	0	0	0	0	2	1	0	Poly- Marijuana	0	1
1845	3586	12/1/08	1/23/13	Dec-08	55	34	1	1	1	1	0	0	0	0	0	2	1	0	Poly- Marijuana	0	1
1846	3586	5/1/10	10/8/14	May-10	40	40	0	0	1	1	0	0	0	0	0	2	1	0	Poly- Marijuana	0	1
1847	3586	4/1/11	10/26/16	Apr-11	50	21	1	1	1	1	0	0	0	0	0	2	1	0	Poly- Marijuana	0	1
1848	3586	2/1/12	10/17/18	Feb-12	67	40	1	1	1	0	0	0	0	0	0	1	0	0	Marijuana	0	0
1849	3586	2/1/13	5/17/05	Feb-13	34	23	1	1	1	0	0	0	0	0	0	1	0	0	Marijuana	0	0
1850	3589	6/1/05	12/18/07	Jun-05	0	0	0	0	0	0	0	0	0	0	0	0	0	0	None	0	0
1851	3589	12/1/05	8/19/08	Dec-05	0	0	0	0	0	0	0	0	0	0	0	0	0	0	None	0	0
1852	3589	6/1/06	3/18/09	Jun-06	0	0	0	0	0	0	0	0	0	0	0	0	0	0	None	0	0
1853	3589	1/1/07	9/21/09	Jan-07	0	0	0	0	1	0	0	0	0	0	0	1	0	0	Marijuana	0	0
1854	3589	7/1/07	7/13/11	Jul-07	0	0	0	0	0	0	0	0	0	0	0	0	0	0	None	0	0
1855	3589	11/1/07	5/23/12	Nov-07	0	0	0	0	1	0	0	0	0	0	0	1	0	0	Marijuana	0	0
1856	3589	7/1/08	12/16/15	Jul-08	0	0	0	0	0	0	0	0	0	0	0	0	0	0	None	0	0
1857	3589	6/1/09	12/13/17	Jun-09	1	1	0	0	1	0	0	0	0	0	0	1	0	0	Marijuana	0	0
1858	3589	1/1/10	11/18/19	Jan-10	1	1	0	0	0	0	0	0	0	0	0	0	0	0	None	0	0
1859	3589	8/1/10	3/21/05	Aug-10	2	4	0	0	1	0	0	0	0	0	0	1	0	0	Marijuana	0	0
1860	3589	8/1/10	9/11/06	Aug-10	0	40	0	0	1	0	0	0	0	0	0	1	0	0	Marijuana	0	0
1861	3589	8/1/11	5/22/07	Aug-11	40	40	0	0	0	0	0	0	0	0	0	0	0	0	None	0	0
1862	3589	10/1/12	10/22/08	Oct-12	40	40	0	0	0	0	0	0	0	0	0	0	0	0	None	0	0
1863	3590	6/1/05	4/28/09	Jun-05	0	40	0	0	0	0	0	0	0	0	0	0	0	0	None	0	0
1864	3590	12/1/05	12/14/09	Dec-05	0	7	0	0	0	0	0	0	0	0	0	0	0	0	None	0	0
1865	3591	6/1/05	8/23/10	Jun-05	0	0	0	0	1	0	0	0	0	0	0	1	0	0	Marijuana	0	0
1866	3591	12/1/06	1/24/11	Dec-06	0	6	0	0	1	0	0	0	0	0	0	1	0	0	Marijuana	0	0
1867	3591	6/1/07	12/5/11	Jun-07	0	26	0	0	1	0	0	0	0	0	0	1	0	0	Marijuana	0	0
1868	3592	7/1/05	2/4/13	Jul-05	0	138	0	0	0	0	0	0	0	0	0	0	0	0	None	0	0
1869	3592	6/1/06	6/22/15	Jun-06	5	120	0	0	0	0	0	0	0	0	0	0	0	0	None	0	0
1870	3592	1/1/07	5/23/16	Jan-07	57	394	0	0	0	0	1	0	0	0	0	1	0	0	Opiates	0	0
1871	3592	7/1/07	4/16/18	Jul-07	158	12900	0	0	0	0	0	0	0	0	0	0	0	0	None	1	0
1872	3592	1/1/08	6/5/19	Jan-08	0	17	0	0	0	0	0	0	0	1	0	1	0	0	Sedatives	0	0
1873	3592	8/1/08	5/6/05	Aug-08	0	136	0	0	0	0	0	0	0	1	0	1	0	0	Sedatives	0	0
1874	3593	6/1/05	6/8/09	Jun-05	0	589	0	0	0	0	0	0	0	0	0	0	0	0	None	0	0
1875	3593	3/1/06	3/21/12	Mar-06	0	6	0	0	1	0	0	0	0	0	0	1	0	0	Marijuana	0	0
1876	3593	10/1/06	12/17/14	Oct-06	1	0	1	1	1	0	0	0	0	0	0	1	0	0	Marijuana	0	0
1877	3593	4/1/07	1/13/16	Apr-07	0	0	0	0	0	0	0	0	0	0	0	0	0	0	None	0	0
1878	3593	10/1/07	6/20/18	Oct-07	1	1	0	0	1	0	0	0	0	0	0	1	0	0	Marijuana	0	0
1879	3593	4/1/08	6/25/07	Apr-08	0	0	0	0	1	0	0	0	0	0	0	1	0	0	Marijuana	0	0
1880	3593	9/1/08	11/20/07	Sep-08	0	0	0	0	0	0	0	0	0	0	0	0	0	0	None	0	0
1881	3593	4/1/09	8/11/08	Apr-09	0	0	0	0	1	0	0	0	0	0	0	1	0	0	Marijuana	0	0
1882	3593	9/1/09	4/20/09	Sep-09	0	25	0	0	1	0	0	0	0	0	0	1	0	0	Marijuana	0	0
1883	3593	3/1/10	9/15/09	Mar-10	1	25	0	0	1	0	0	0	0	0	0	1	0	0	Marijuana	0	0
1884	3593	8/1/10	4/25/06	Aug-10	1	29	0	0	1	0	0	0	0	0	0	1	0	0	Marijuana	0	0
1885	3594	7/1/05	3/11/08	Jul-05	0	0	0	0	1	0	0	0	0	0	0	1	0	0	Marijuana	0	0
1886	3594	6/1/06	10/21/08	Jun-06	23	0	1	1	0	0	0	0	0	0	0	0	0	0	None	0	0
1887	3594	3/1/07	10/5/09	Mar-07	229	24	1	1	0	0	0	0	0	0	0	0	0	0	None	0	0
1888	3595	7/1/05	2/17/10	Jul-05	0	19	0	0	0	0	0	0	0	0	0	0	0	0	None	0	0
1889	3595	11/1/06	12/1/10	Nov-06	3860	72900	0	0	0	0	0	0	0	0	0	0	0	0	None	1	0
1890	3600	8/1/05	2/25/13	Aug-05	206	11500	0	0	0	0	0	0	0	0	0	0	0	0	None	1	0
1891	3600	4/1/06	5/6/05	Apr-06	0	838	0	0	0	0	0	0	0	0	0	0	0	0	None	0	0
1892	3600	11/1/06	11/16/05	Nov-06	690	332	1	0	0	0	0	0	0	0	0	0	0	0	None	0	0
1893	3600	5/1/07	6/30/06	May-07	0	46	0	0	0	0	0	0	0	1	0	1	0	0	Sedatives	0	0
1894	3600	10/1/07	3/26/08	Oct-07	13	61	0	0	0	0	0	0	0	0	0	0	0	0	None	0	0
1895	3600	4/1/08	11/20/08	Apr-08	0	0	0	0	0	0	0	0	0	0	0	0	0	0	None	0	0
1896	3600	10/1/08	5/21/09	Oct-08	0	28	0	0	0	0	0	0	0	0	0	0	0	0	None	0	0
1897	3600	4/1/09	2/24/10	Apr-09	0	48	0	0	0	0	0	0	0	0	0	0	0	0	None	0	0
1898	3600	11/1/09	8/20/10	Nov-09	48	0	1	1	0	0	0	0	0	0	0	0	0	0	None	0	0
1899	3600	4/1/10	9/30/11	Apr-10	0	48	0	0	0	0	0	0	0	0	0	0	0	0	None	0	0
1900	3600	3/1/11	12/14/12	Mar-11	21	40	0	0	-9	-9	-9	-9	-9	0	-9	-72	0	0	None	0	0
1901	3600	2/1/12	12/15/16	Feb-12	87	40	1	1	0	0	0	0	0	0	0	0	0	0	None	0	0
1902	3600	2/1/13	12/18/17	Feb-13	40	40	0	0	0	0	0	0	0	0	0	0	0	0	None	0	0
1903	3601	7/1/05	4/26/05	Jul-05	0	54	0	0	1	1	0	0	0	1	0	3	1	0	Poly- Marijuana	0	1
1904	3601	1/1/06	11/8/05	Jan-06	0	26	0	0	0	1	0	0	0	0	0	1	0	0	Cocaine	0	0
1905	3601	8/1/06	5/16/06	Aug-06	0	114	0	0	0	1	0	0	0	1	0	2	0	1	Poly- No Marijuana	0	1
1906	3601	2/1/07	5/17/07	Feb-07	286	211000	0	0	0	1	0	0	0	0	0	1	0	0	Cocaine	1	0
1907	3601	7/1/07	4/14/08	Jul-07	52	44600	0	0	0	1	0	0	0	0	0	1	0	0	Cocaine	1	0
1908	3608	8/1/05	11/10/08	Aug-05	0	0	0	0	0	0	0	0	0	0	0	0	0	0	None	0	0
1909	3608	5/1/07	7/5/05	May-07	0	0	0	0	1	0	0	0	0	0	0	1	0	0	Marijuana	0	0
1910	3608	10/1/07	11/1/05	Oct-07	0	0	0	0	0	0	0	0	0	0	0	0	0	0	None	0	0
1911	3615	8/1/05	1/24/06	Aug-05	0	0	0	0	1	0	0	0	0	0	0	1	0	0	Marijuana	0	0
1912	3615	3/1/06	4/13/06	Mar-06	0	0	0	0	0	0	0	0	0	0	0	0	0	0	None	0	0
1913	3615	8/1/06	7/7/06	Aug-06	0	0	0	0	0	0	0	0	0	0	0	0	0	0	None	0	0
1914	3615	2/1/07	11/14/06	Feb-07	0	0	0	0	0	0	0	0	0	0	0	0	0	0	None	0	0
1915	3616	9/1/05	2/13/07	Sep-05	0	0	0	0	0	0	0	0	0	0	0	0	0	0	None	0	0
1916	3616	7/1/06	5/25/07	Jul-06	1	1	0	0	0	0	0	0	0	0	0	0	0	0	None	0	0
1917	3616	3/1/07	7/13/07	Mar-07	0	0	0	0	0	0	0	0	0	0	0	0	0	0	None	0	0
1918	3616	2/1/08	10/15/07	Feb-08	1	1	0	0	0	0	0	0	0	0	0	0	0	0	None	0	0
1919	3616	4/1/09	1/14/08	Apr-09	0	63	0	0	0	0	0	0	0	0	0	0	0	0	None	0	0
1920	3616	2/1/10	5/19/08	Feb-10	0	0	0	0	0	0	0	0	0	0	0	0	0	0	None	0	0
1921	3616	9/1/10	8/22/08	Sep-10	2	21	0	0	0	0	0	0	0	0	0	0	0	0	None	0	0
1922	3616	9/1/12	7/29/10	Sep-12	40	40	0	0	0	0	0	0	0	0	0	0	0	0	None	0	0
1923	3622	10/1/05	8/5/11	Oct-05	2850	8990	0	0	0	0	0	0	0	0	0	0	0	0	None	1	0
1924	3622	5/1/06	3/23/12	May-06	2340	27600	0	0	0	0	0	0	0	0	0	0	0	0	None	1	0
1925	3622	12/1/06	8/31/12	Dec-06	3160	18500	0	0	0	0	0	0	0	0	0	0	0	0	None	1	0
1926	3622	6/1/07	2/25/13	Jun-07	12600	38200	0	0	0	0	0	0	0	0	0	0	0	0	None	1	0
1927	3622	11/1/07	12/3/13	Nov-07	6830	58000	0	0	0	0	0	0	0	0	0	0	0	0	None	1	0
1928	3622	5/1/08	7/31/14	May-08	14300	50800	0	0	0	0	0	0	0	0	0	0	0	0	None	1	0
1929	3622	12/1/08	3/10/15	Dec-08	6300	87400	0	0	0	0	0	0	0	0	0	0	0	0	None	1	0
1930	3622	7/1/09	12/3/15	Jul-09	25010	294424	0	0	0	0	0	0	0	0	0	0	0	0	None	1	0
1931	3622	11/1/09	1/27/17	Nov-09	0	0	0	0	0	0	0	0	0	0	0	0	0	0	None	0	0
1932	3622	5/1/10	1/23/18	May-10	40	21	1	1	0	0	0	0	0	0	0	0	0	0	None	0	0
1933	3622	12/1/10	2/7/19	Dec-10	21	40	0	0	0	0	0	0	0	0	0	0	0	0	None	0	0
1934	3622	1/1/13	2/24/20	Jan-13	21	22	0	0	0	0	0	0	0	0	0	0	0	0	None	0	0
1935	3627	11/1/05	7/8/05	Nov-05	3980	21500	0	0	0	0	0	0	0	0	0	0	0	0	None	1	0
1936	3627	5/1/06	11/10/05	May-06	0	0	0	0	0	0	0	0	0	0	0	0	0	0	None	0	0
1937	3627	1/1/07	1/17/06	Jan-07	2640	24000	0	0	0	0	0	0	0	0	0	0	0	0	None	1	0
1938	3627	6/1/07	4/10/06	Jun-07	3650	21400	0	0	0	0	0	0	0	0	0	0	0	0	None	1	0
1939	3627	12/1/07	9/19/06	Dec-07	0	151	0	0	0	0	0	0	0	0	0	0	0	0	None	0	0
1940	3627	12/1/08	7/7/08	Dec-08	1810	42600	0	0	0	0	0	0	0	0	0	0	0	0	None	1	0
1941	3627	5/1/09	8/24/09	May-09	8525	18437	0	0	0	0	0	0	0	0	0	0	0	0	None	1	0
1942	3627	11/1/09	9/16/10	Nov-09	3965	42535	0	0	0	0	0	0	0	0	0	0	0	0	None	1	0
1943	3627	6/1/11	10/20/11	Jun-11	4925	70015	0	0	0	0	0	0	0	0	0	0	0	0	None	1	0
1944	3627	5/1/12	9/24/12	May-12	36	36	0	0	0	0	0	0	0	0	0	0	0	0	None	0	0
1945	3627	4/1/14	11/19/15	Apr-14	21	23	0	0	0	0	0	0	0	0	0	0	0	0	None	0	0
1946	3627	3/1/15	12/6/16	Mar-15	40	40	0	0	0	0	0	0	0	0	0	0	0	0	None	0	0
1947	3629	12/1/05	5/15/18	Dec-05	0	0	0	0	1	0	0	0	0	0	0	1	0	0	Marijuana	0	0
1948	3629	5/1/06	5/30/19	May-06	0	0	0	0	1	0	0	0	0	0	0	1	0	0	Marijuana	0	0
1949	3629	12/1/06	9/26/05	Dec-06	0	0	0	0	0	0	0	0	0	0	0	0	0	0	None	0	0
1950	3629	7/1/07	12/19/06	Jul-07	0	0	0	0	1	0	0	0	0	0	0	1	0	0	Marijuana	0	0
1951	3632	12/1/05	9/8/05	Dec-05	7	0	1	1	0	0	0	0	0	0	0	0	0	0	None	0	0
1952	3632	6/1/06	12/5/05	Jun-06	0	0	0	0	0	0	0	0	0	0	0	0	0	0	None	0	0
1953	3634	10/1/06	3/13/06	Oct-06	0	6	0	0	0	0	0	0	0	0	0	0	0	0	None	0	0
1954	3634	7/1/07	9/14/06	Jul-07	0	0	0	0	0	0	0	0	0	0	0	0	0	0	None	0	0
1955	3650	4/1/06	5/8/07	Apr-06	0	0	0	0	0	0	0	0	0	0	0	0	0	0	None	0	0
1956	3650	10/1/06	12/10/07	Oct-06	0	0	0	0	0	0	0	0	0	0	0	0	0	0	None	0	0
1957	3650	4/1/07	7/28/08	Apr-07	0	12	0	0	0	0	0	0	0	0	0	0	0	0	None	0	0
1958	3651	4/1/06	5/14/10	Apr-06	0	0	0	0	0	0	0	0	0	0	0	0	0	0	None	0	0
1959	3651	2/1/07	10/19/10	Feb-07	0	0	0	0	0	0	0	0	0	0	0	0	0	0	None	0	0
1960	3653	3/1/06	8/31/05	Mar-06	0	0	0	0	0	0	0	1	0	0	0	1	0	0	Meth	0	0
1961	3653	12/1/06	4/3/07	Dec-06	0	22	0	0	0	0	0	1	0	0	0	1	0	0	Meth	0	0
1962	3653	7/1/07	3/6/08	Jul-07	0	0	0	0	0	1	0	0	0	0	0	1	0	0	Cocaine	0	0
1963	3653	3/1/08	8/27/08	Mar-08	0	0	0	0	0	1	0	1	0	0	0	2	0	1	Poly- No Marijuana	0	1
1964	3653	7/1/08	4/17/09	Jul-08	0	0	0	0	0	0	0	1	0	0	0	1	0	0	Meth	0	0
1965	3653	12/1/08	9/1/09	Dec-08	1	5	0	0	0	0	0	0	0	0	0	0	0	0	None	0	0
1966	3653	6/1/09	10/26/11	Jun-09	0	0	0	0	0	0	0	0	0	0	0	0	0	0	None	0	0
1967	3653	12/1/09	9/23/13	Dec-09	0	0	0	0	0	0	0	0	0	0	0	0	0	0	None	0	0
1968	3653	6/1/10	10/10/05	Jun-10	40	40	0	0	0	0	0	0	0	0	0	0	0	0	None	0	0
1969	3653	6/1/11	4/13/06	Jun-11	40	40	0	0	0	0	0	0	0	0	0	0	0	0	None	0	0
1970	3653	4/1/12	10/13/05	Apr-12	21	21	0	0	1	0	0	1	0	0	0	2	1	0	Poly- Marijuana	0	1
1971	3653	3/1/13	3/28/06	Mar-13	40	40	0	0	1	0	0	0	0	0	0	1	0	0	Marijuana	0	0
1972	3653	7/1/14	5/3/07	Jul-14	40	40	0	0	1	0	0	0	0	0	0	1	0	0	Marijuana	0	0
1973	3653	6/1/15	10/16/07	Jun-15	40	40	0	0	1	0	0	0	0	0	0	1	0	0	Marijuana	0	0
1974	3654	3/1/07	4/30/08	Mar-07	0	0	0	0	0	0	0	0	0	0	0	0	0	0	None	0	0
1975	3654	7/1/07	10/28/08	Jul-07	0	0	0	0	0	0	0	0	0	0	0	0	0	0	None	0	0
1976	3656	4/1/06	3/9/11	Apr-06	0	17	0	0	0	1	0	0	0	0	0	1	0	0	Cocaine	0	0
1977	3656	12/1/06	2/13/14	Dec-06	0	127	0	0	0	0	0	0	0	0	0	0	0	0	None	0	0
1978	3658	5/1/06	2/27/17	May-06	0	0	0	0	1	0	0	0	0	0	0	1	0	0	Marijuana	0	0
1979	3658	11/1/06	1/26/06	Nov-06	0	0	0	0	0	0	0	0	0	0	0	0	0	0	None	0	0
1980	3658	7/1/07	11/3/06	Jul-07	0	0	0	0	1	0	0	0	0	1	0	2	1	0	Poly- Marijuana	0	1
1981	3659	5/1/06	7/27/07	May-06	0	0	0	0	0	0	0	0	0	0	0	0	0	0	None	0	0
1982	3659	12/1/06	7/15/11	Dec-06	0	32	0	0	0	0	0	0	0	0	0	0	0	0	None	0	0
1983	3660	4/1/06	1/16/13	Apr-06	0	0	0	0	0	0	0	1	0	1	0	2	0	1	Poly- No Marijuana	0	1
1984	3660	12/1/06	12/1/05	Dec-06	0	0	0	0	0	0	0	1	0	0	0	1	0	0	Meth	0	0
1985	3668	6/1/06	9/7/06	Jun-06	0	0	0	0	0	0	0	0	0	1	0	1	0	0	Sedatives	0	0
1986	3668	10/1/06	7/5/07	Oct-06	0	0	0	0	0	0	0	0	0	0	0	0	0	0	None	0	0
1987	3668	6/1/07	12/15/05	Jun-07	16200	42300	0	0	0	0	0	0	0	1	0	1	0	0	Sedatives	1	0
1988	3669	5/1/06	3/30/06	May-06	1	1	0	0	1	0	0	0	0	0	0	1	0	0	Marijuana	0	0
1989	3669	10/1/06	6/27/06	Oct-06	0	9	0	0	1	0	0	0	0	0	0	1	0	0	Marijuana	0	0
1990	3669	3/1/07	9/18/06	Mar-07	1	1	0	0	1	0	0	0	0	0	0	1	0	0	Marijuana	0	0
1991	3680	7/1/06	9/27/06	Jul-06	170	9280	0	0	1	1	0	0	0	0	0	2	1	0	Poly- Marijuana	1	1
1992	3680	2/1/07	1/29/07	Feb-07	198	7050	0	0	1	1	0	0	0	0	0	2	1	0	Poly- Marijuana	1	1
1993	3680	10/1/07	6/26/07	Oct-07	1120	51500	0	0	0	0	0	0	0	0	0	0	0	0	None	1	0
1994	3680	2/1/08	10/19/07	Feb-08	1360	18600	0	0	0	0	0	0	0	0	0	0	0	0	None	1	0
1995	3680	3/1/09	3/25/08	Mar-09	3200	149447	0	0	0	0	0	0	0	0	0	0	0	0	None	1	0
1996	3680	10/1/09	6/30/09	Oct-09	0	48	0	0	0	0	0	0	0	0	0	0	0	0	None	0	0
1997	3680	4/1/10	10/2/09	Apr-10	0	85	0	0	0	1	0	0	0	0	0	1	0	0	Cocaine	0	0
1998	3681	7/1/06	2/11/10	Jul-06	134	112000	0	0	0	1	0	0	0	0	0	1	0	0	Cocaine	1	0
1999	3681	2/1/07	6/23/10	Feb-07	796	99200	0	0	0	1	0	0	0	0	0	1	0	0	Cocaine	1	0
[truncated: 1,586 more rows]
