# Supplementary material for: Cannabis use is associated with a lower likelihood of presence of HIV drug resistance mutations in a retrospective cohort of adults with HIV
Source: NeuroImmune Pharm Ther. 2025 Feb 10;4(1):49–57. doi: 10.1515/nipt-2024-0010 (PMC12041849; doi:10.1515/nipt-2024-0010)
Supplement: Supplementary file 4 — Supplementary Material Details [file j_nipt-2024-0010_suppl_004.csv]

	Sex	Cannabis	PolySubstance	ARV.DRM	Race
1	Male	Negative	Negative	Negative	White
2	Female	Negative	Positive	Negative	Black
3	Male	Positive	Positive	Negative	Black
4	Male	Positive	Positive	Negative	White
5	Male	Negative	Negative	Negative	White
6	Male	Positive	Positive	Negative	MultiRacial
7	Male	Positive	Positive	Negative	White
8	Male	Positive	Positive	Negative	Black
9	Male	Positive	Positive	Negative	White
10	Male	Positive	Negative	Negative	Black
11	Male	Positive	Positive	Negative	White
12	Male	Negative	Positive	Negative	White
13	Male	Positive	Positive	Negative	MultiRacial
14	Male	Negative	Positive	Negative	White
15	Male	Positive	Negative	Negative	Black
16	Male	Positive	Positive	Negative	White
17	Male	Negative	Negative	Negative	MultiRacial
18	Female	Negative	Negative	Negative	MultiRacial
19	Male	Negative	Negative	Negative	MultiRacial
20	Male	Negative	Negative	Negative	White
21	Male	Negative	Negative	Negative	White
22	Male	Positive	Positive	Negative	White
23	Male	Negative	Positive	Negative	Black
24	Male	Positive	Negative	Negative	Black
25	Male	Positive	Positive	Negative	White
26	Male	Positive	Positive	Negative	Black
27	Male	Positive	Positive	Negative	White
28	Male	Positive	Positive	Negative	Black
29	Male	Positive	Positive	Negative	White
30	Male	Positive	Positive	Negative	White
31	Female	Positive	Positive	Negative	Black
32	Male	Positive	Positive	Negative	White
33	Male	Negative	Positive	Negative	White
34	Female	Positive	Positive	Negative	White
35	Male	Positive	Positive	Negative	White
36	Female	Positive	Positive	Negative	White
37	Male	Positive	Positive	Negative	White
38	Male	Negative	Negative	Negative	White
39	Male	Positive	Positive	Negative	White
40	Male	Positive	Positive	Negative	White
41	Male	Positive	Positive	Negative	White
42	Male	Positive	Negative	Negative	White
43	Male	Positive	Positive	Negative	White
44	Male	Positive	Positive	Negative	Black
45	Male	Positive	Positive	Negative	Black
46	Male	Positive	Positive	Negative	White
47	Male	Negative	Negative	Negative	Black
48	Male	Positive	Positive	Negative	Black
49	Male	Negative	Negative	Negative	Black
50	Male	Positive	Negative	Negative	White
51	Male	Positive	Positive	Negative	MultiRacial
52	Male	Negative	Positive	Negative	Black
53	Male	Negative	Positive	Negative	MultiRacial
54	Male	Negative	Positive	Negative	MultiRacial
55	Male	Positive	Negative	Negative	MultiRacial
56	Male	Positive	Positive	Negative	MultiRacial
57	Male	Negative	Negative	Negative	Black
58	Female	Positive	Positive	Negative	MultiRacial
59	Male	Positive	Positive	Positive	White
60	Male	Positive	Positive	Negative	White
61	Female	Positive	Negative	Negative	White
62	Male	Negative	Negative	Negative	MultiRacial
63	Female	Negative	Negative	Negative	MultiRacial
64	Male	Positive	Positive	Negative	Black
65	Male	Positive	Positive	Negative	Black
66	Male	Negative	Negative	Negative	White
67	Male	Positive	Positive	Negative	MultiRacial
68	Male	Negative	Negative	Negative	White
69	Male	Positive	Positive	Negative	Black
70	Male	Positive	Negative	Negative	MultiRacial
71	Male	Positive	Positive	Negative	White
72	Male	Positive	Negative	Negative	MultiRacial
73	Male	Positive	Positive	Negative	White
74	Male	Negative	Positive	Negative	MultiRacial
75	Male	Negative	Negative	Negative	MultiRacial
76	Male	Negative	Negative	Negative	White
77	Male	Negative	Negative	Negative	Native_American
78	Female	Positive	Positive	Negative	White
79	Male	Positive	Negative	Negative	White
80	Male	Negative	Negative	Negative	White
81	Male	Negative	Negative	Negative	White
82	Male	Negative	Positive	Negative	Black
83	Female	Negative	Positive	Negative	Black
84	Male	Negative	Negative	Negative	White
85	Male	Negative	Positive	Negative	Black
86	Male	Positive	Negative	Negative	White
87	Female	Negative	Positive	Negative	MultiRacial
88	Male	Negative	Negative	Negative	MultiRacial
89	Male	Positive	Positive	Negative	MultiRacial
90	Male	Positive	Positive	Negative	MultiRacial
91	Male	Positive	Positive	Negative	MultiRacial
92	Female	Positive	Positive	Negative	MultiRacial
93	Male	Positive	Positive	Negative	MultiRacial
94	Male	Positive	Positive	Negative	Black
95	Male	Negative	Negative	Negative	White
96	Male	Positive	Positive	Negative	White
97	Male	Positive	Negative	Negative	White
98	Female	Negative	Negative	Negative	Black
99	Male	Positive	Positive	Negative	MultiRacial
100	Female	Negative	Negative	Negative	Black
101	Female	Positive	Positive	Negative	White
102	Male	Negative	Negative	Negative	Black
103	Female	Negative	Positive	Negative	White
104	Male	Positive	Positive	Negative	Black
105	Male	Negative	Positive	Negative	MultiRacial
106	Male	Positive	Positive	Negative	White
107	Male	Positive	Positive	Negative	White
108	Male	Negative	Negative	Negative	White
109	Male	Positive	Positive	Negative	MultiRacial
110	Male	Negative	Positive	Negative	White
111	Male	Positive	Positive	Negative	Black
112	Male	Negative	Negative	Negative	Black
113	Male	Positive	Positive	Negative	White
114	Male	Positive	Positive	Negative	MultiRacial
115	Male	Positive	Negative	Negative	White
116	Male	Positive	Positive	Negative	Black
117	Male	Positive	Positive	Negative	MultiRacial
118	Male	Positive	Negative	Negative	White
119	Male	Negative	Negative	Negative	White
120	Male	Negative	Positive	Negative	MultiRacial
121	Male	Negative	Negative	Negative	MultiRacial
122	Male	Positive	Positive	Negative	White
123	Male	Negative	Negative	Negative	MultiRacial
124	Male	Negative	Negative	Negative	Black
125	Female	Negative	Positive	Negative	MultiRacial
126	Male	Negative	Negative	Negative	White
127	Male	Negative	Negative	Negative	White
128	Male	Positive	Positive	Negative	White
129	Male	Positive	Negative	Negative	White
130	Male	Positive	Positive	Negative	White
131	Male	Negative	Positive	Negative	White
132	Male	Negative	Negative	Negative	MultiRacial
133	Female	Negative	Negative	Negative	MultiRacial
134	Female	Positive	Positive	Negative	Black
135	Male	Positive	Positive	Negative	Black
136	Male	Positive	Positive	Negative	White
137	Male	Negative	Negative	Negative	White
138	Female	Negative	Positive	Negative	MultiRacial
139	Male	Positive	Positive	Negative	White
140	Female	Negative	Negative	Negative	White
141	Male	Positive	Negative	Negative	Black
142	Female	Positive	Positive	Negative	MultiRacial
143	Male	Positive	Positive	Negative	White
144	Male	Positive	Positive	Negative	White
145	Male	Negative	Positive	Negative	MultiRacial
146	Male	Positive	Positive	Negative	Black
147	Male	Negative	Positive	Negative	White
148	Male	Positive	Negative	Negative	MultiRacial
149	Male	Negative	Negative	Negative	White
150	Female	Negative	Positive	Negative	MultiRacial
151	Male	Positive	Positive	Negative	MultiRacial
152	Male	Positive	Positive	Negative	White
153	Male	Positive	Positive	Negative	MultiRacial
154	Male	Positive	Positive	Negative	Asian
155	Male	Positive	Positive	Negative	Black
156	Female	Positive	Positive	Negative	Black
157	Female	Positive	Negative	Negative	Black
158	Female	Positive	Negative	Negative	Black
159	Female	Negative	Positive	Negative	Black
160	Male	Negative	Negative	Negative	White
161	Male	Negative	Negative	Negative	Black
162	Male	Negative	Positive	Negative	White
163	Female	Positive	Positive	Negative	White
164	Female	Positive	Positive	Negative	Black
165	Female	Negative	Positive	Negative	Black
166	Female	Negative	Negative	Negative	MultiRacial
167	Male	Positive	Positive	Negative	Black
168	Male	Positive	Positive	Negative	Black
169	Male	Positive	Positive	Negative	Black
170	Male	Positive	Positive	Negative	Black
171	Male	Negative	Positive	Negative	White
172	Male	Negative	Positive	Negative	White
173	Female	Positive	Positive	Negative	MultiRacial
174	Male	Negative	Negative	Positive	White
175	Male	Positive	Positive	Negative	Black
176	Male	Positive	Positive	Negative	Black
177	Male	Positive	Positive	Negative	White
178	Male	Positive	Negative	Negative	White
179	Male	Negative	Negative	Negative	White
180	Male	Positive	Negative	Negative	MultiRacial
181	Male	Positive	Positive	Negative	White
182	Male	Negative	Positive	Negative	MultiRacial
183	Male	Positive	Positive	Negative	Black
184	Male	Positive	Positive	Negative	MultiRacial
185	Male	Negative	Negative	Negative	MultiRacial
186	Male	Negative	Negative	Negative	Black
187	Male	Negative	Negative	Negative	MultiRacial
188	Male	Positive	Negative	Negative	MultiRacial
189	Female	Positive	Negative	Negative	White
190	Male	Positive	Negative	Negative	White
191	Male	Positive	Positive	Negative	White
192	Female	Positive	Positive	Negative	White
193	Male	Negative	Negative	Negative	White
194	Male	Negative	Negative	Negative	Black
195	Male	Positive	Positive	Negative	MultiRacial
196	Female	Negative	Negative	Negative	MultiRacial
197	Male	Positive	Positive	Negative	White
198	Male	Positive	Positive	Negative	White
199	Male	Negative	Negative	Negative	White
200	Male	Negative	Negative	Negative	MultiRacial
201	Male	Positive	Negative	Negative	White
202	Male	Positive	Negative	Negative	MultiRacial
203	Male	Positive	Positive	Negative	MultiRacial
204	Male	Negative	Positive	Negative	Black
205	Male	Positive	Negative	Negative	Black
206	Male	Negative	Negative	Negative	Black
207	Male	Positive	Positive	Negative	White
208	Female	Negative	Positive	Negative	Black
209	Female	Positive	Positive	Negative	White
210	Male	Positive	Positive	Positive	White
211	Female	Positive	Positive	Negative	MultiRacial
212	Female	Negative	Negative	Negative	Black
213	Male	Negative	Negative	Negative	Black
214	Female	Positive	Negative	Negative	MultiRacial
215	Male	Positive	Positive	Negative	MultiRacial
216	Male	Positive	Positive	Negative	White
217	Male	Positive	Positive	Negative	White
218	Male	Positive	Positive	Negative	White
219	Male	Positive	Positive	Negative	Hispanic
220	Male	Positive	Positive	Negative	Black
221	Male	Positive	Negative	Negative	White
222	Male	Positive	Positive	Negative	White
223	Male	Positive	Positive	Negative	White
224	Male	Negative	Negative	Negative	Black
225	Female	Positive	Positive	Negative	White
226	Male	Positive	Negative	Negative	Black
227	Female	Positive	Negative	Negative	Black
228	Male	Positive	Positive	Negative	Unknown
229	Male	Positive	Positive	Negative	White
230	Male	Positive	Positive	Negative	White
231	Female	Negative	Negative	Negative	Black
232	Male	Negative	Negative	Negative	White
233	Male	Positive	Positive	Negative	Hispanic
234	Male	Positive	Positive	Negative	White
235	Male	Positive	Positive	Negative	White
236	Male	Positive	Positive	Negative	Black
237	Male	Positive	Positive	Negative	Black
238	Male	Negative	Negative	Negative	White
239	Male	Positive	Positive	Negative	Black
240	Male	Positive	Positive	Negative	White
241	Male	Positive	Positive	Negative	Black
242	Male	Positive	Positive	Negative	White
243	Male	Positive	Positive	Negative	Black
244	Male	Positive	Positive	Positive	Black
245	Male	Negative	Positive	Negative	White
246	Male	Positive	Negative	Negative	White
247	Male	Positive	Positive	Negative	Hispanic
248	Male	Negative	Negative	Positive	White
249	Male	Negative	Negative	Negative	Hispanic
250	Male	Positive	Negative	Negative	Unknown
251	Male	Positive	Positive	Negative	Black
252	Male	Positive	Negative	Negative	White
253	Male	Negative	Negative	Negative	White
254	Male	Positive	Positive	Positive	White
255	Male	Negative	Negative	Negative	White
256	Male	Positive	Negative	Negative	White
257	Female	Negative	Positive	Negative	White
258	Male	Positive	Negative	Negative	Hispanic
259	Male	Positive	Positive	Negative	White
260	Female	Positive	Positive	Negative	Black
261	Male	Negative	Negative	Negative	White
262	Male	Negative	Positive	Positive	Unknown
263	Male	Negative	Negative	Negative	White
264	Female	Negative	Positive	Negative	Black
265	Male	Positive	Negative	Negative	White
266	Male	Negative	Negative	Negative	White
267	Male	Negative	Negative	Negative	White
268	Male	Positive	Positive	Negative	Black
269	Male	Positive	Positive	Negative	White
270	Male	Positive	Negative	Negative	Unknown
271	Female	Negative	Negative	Negative	White
272	Male	Negative	Negative	Negative	White
273	Male	Positive	Positive	Negative	Black
274	Male	Positive	Positive	Negative	Black
275	Female	Negative	Negative	Negative	White
276	Male	Positive	Negative	Negative	White
277	Male	Negative	Negative	Negative	Hispanic
278	Female	Positive	Positive	Negative	White
279	Male	Positive	Positive	Negative	White
280	Male	Positive	Positive	Negative	Hispanic
281	Male	Positive	Negative	Negative	White
282	Male	Negative	Negative	Negative	White
283	Male	Positive	Negative	Negative	White
284	Male	Positive	Positive	Negative	White
285	Female	Positive	Negative	Negative	Black
286	Male	Positive	Positive	Negative	White
287	Male	Positive	Negative	Negative	White
288	Male	Negative	Negative	Negative	White
289	Male	Positive	Negative	Negative	White
290	Female	Positive	Positive	Negative	Black
291	Male	Negative	Negative	Positive	White
292	Female	Positive	Positive	Negative	White
293	Male	Positive	Negative	Negative	Hispanic
294	Male	Negative	Negative	Positive	Black
295	Male	Negative	Negative	Positive	Black
296	Female	Positive	Positive	Negative	Black
297	Female	Negative	Negative	Negative	White
298	Male	Negative	Negative	Negative	White
299	Male	Positive	Positive	Negative	White
300	Male	Positive	Negative	Negative	Black
301	Male	Positive	Positive	Negative	Black
302	Male	Negative	Negative	Positive	Black
303	Male	Positive	Negative	Negative	White
304	Male	Positive	Positive	Negative	Black
305	Male	Negative	Negative	Negative	White
306	Male	Positive	Negative	Negative	White
307	Male	Positive	Positive	Positive	Black
308	Male	Positive	Positive	Negative	Unknown
309	Male	Positive	Negative	Negative	White
310	Male	Positive	Positive	Negative	White
311	Male	Positive	Positive	Negative	Black
312	Male	Positive	Negative	Negative	Hispanic
313	Male	Positive	Negative	Negative	Black
314	Male	Positive	Negative	Negative	White
315	Male	Positive	Positive	Negative	Black
316	Male	Negative	Negative	Negative	White
317	Male	Positive	Negative	Negative	Black
318	Male	Positive	Positive	Negative	Black
319	Female	Positive	Positive	Negative	Black
320	Female	Positive	Positive	Negative	White
321	Male	Positive	Negative	Negative	White
322	Female	Positive	Positive	Negative	Black
323	Male	Positive	Negative	Negative	White
324	Male	Negative	Negative	Negative	Black
325	Male	Positive	Negative	Negative	White
326	Male	Negative	Positive	Negative	White
327	Male	Positive	Negative	Negative	Black
328	Female	Positive	Negative	Negative	White
329	Male	Negative	Negative	Negative	Black
330	Male	Negative	Negative	Negative	Black
331	Male	Positive	Positive	Negative	Black
332	Male	Positive	Negative	Negative	Black
333	Female	Positive	Negative	Negative	Black
334	Male	Negative	Negative	Negative	White
335	Male	Negative	Negative	Negative	White
336	Male	Negative	Negative	Negative	White
337	Female	Positive	Negative	Negative	Black
338	Male	Negative	Negative	Negative	White
339	Male	Negative	Negative	Negative	White
340	Male	Negative	Negative	Negative	White
341	Male	Negative	Negative	Negative	White
342	Male	Positive	Positive	Negative	Black
343	Male	Negative	Negative	Negative	White
344	Male	Negative	Negative	Negative	White
345	Male	Positive	Negative	Negative	White
346	Male	Negative	Negative	Negative	White
347	Male	Negative	Negative	Negative	White
348	Male	Negative	Negative	Negative	Black
349	Male	Positive	Negative	Negative	Black
350	Male	Positive	Positive	Negative	Black
351	Male	Negative	Negative	Negative	Black
352	Male	Positive	Negative	Negative	White
353	Male	Positive	Positive	Negative	White
354	Male	Positive	Positive	Negative	Black
355	Male	Positive	Negative	Negative	Black
356	Male	Positive	Positive	Negative	White
357	Male	Positive	Positive	Negative	Black
358	Male	Positive	Positive	Negative	Black
359	Male	Positive	Positive	Negative	Black
360	Female	Positive	Negative	Negative	Black
361	Female	Negative	Negative	Negative	Black
362	Male	Positive	Negative	Negative	White
363	Male	Positive	Positive	Negative	White
364	Female	Negative	Negative	Negative	Black
365	Male	Positive	Positive	Negative	Black
366	Male	Positive	Positive	Negative	White
367	Male	Positive	Negative	Negative	Hispanic
368	Male	Positive	Positive	Negative	Black
369	Male	Positive	Positive	Positive	Black
370	Male	Positive	Negative	Negative	White
371	Male	Negative	Negative	Negative	Hispanic
372	Male	Positive	Positive	Negative	White
373	Female	Positive	Positive	Negative	White
374	Male	Positive	Positive	Negative	Black
375	Male	Negative	Positive	Negative	White
376	Male	Negative	Negative	Negative	Hispanic
377	Male	Negative	Negative	Negative	White
378	Male	Positive	Negative	Negative	White
379	Male	Negative	Negative	Positive	White
380	Male	Positive	Negative	Negative	White
381	Male	Positive	Positive	Negative	Black
382	Male	Positive	Positive	Negative	White
383	Male	Positive	Negative	Negative	Black
384	Female	Positive	Positive	Negative	White
385	Female	Positive	Negative	Negative	Black
386	Male	Positive	Negative	Negative	Black
387	Male	Positive	Positive	Negative	Black
388	Female	Positive	Negative	Negative	Black
389	Male	Positive	Positive	Negative	Black
390	Female	Positive	Negative	Negative	Black
391	Male	Negative	Negative	Negative	White
392	Male	Positive	Positive	Negative	Hispanic
393	Female	Positive	Positive	Negative	Black
394	Male	Positive	Negative	Negative	White
395	Female	Negative	Negative	Negative	Black
396	Male	Negative	Positive	Negative	White
397	Male	Positive	Positive	Negative	Black
398	Male	Negative	Negative	Positive	White
399	Male	Negative	Positive	Negative	White
400	Male	Positive	Positive	Negative	White
401	Female	Negative	Negative	Negative	Hispanic
402	Male	Negative	Negative	Negative	Black
403	Male	Negative	Negative	Negative	Hispanic
404	Male	Negative	Negative	Negative	Hispanic
405	Male	Negative	Negative	Negative	Black
406	Male	Negative	Negative	Negative	White
407	Male	Negative	Negative	Negative	Black
408	Male	Positive	Negative	Negative	Black
409	Male	Negative	Negative	Negative	Black
410	Male	Positive	Positive	Negative	Hispanic
411	Male	Negative	Negative	Negative	Black
412	Male	Positive	Negative	Negative	White
413	Male	Positive	Negative	Positive	White
414	Male	Negative	Negative	Negative	White
415	Male	Negative	Negative	Negative	Black
416	Male	Positive	Negative	Negative	Black
417	Male	Positive	Positive	Negative	Black
418	Male	Positive	Positive	Negative	Hispanic
419	Male	Positive	Negative	Negative	Black
420	Male	Positive	Negative	Negative	Hispanic
421	Male	Negative	Negative	Negative	White
422	Male	Positive	Negative	Negative	White
423	Male	Negative	Negative	Negative	White
424	Male	Negative	Positive	Negative	Black
425	Male	Negative	Positive	Negative	White
426	Male	Negative	Negative	Negative	White
427	Female	Negative	Negative	Negative	Black
428	Male	Negative	Negative	Negative	White
429	Female	Positive	Positive	Negative	Black
430	Male	Positive	Negative	Negative	White
431	Male	Negative	Negative	Negative	Black
432	Male	Positive	Negative	Negative	Black
433	Male	Negative	Negative	Negative	Black
434	Male	Positive	Positive	Negative	Black
435	Male	Negative	Positive	Negative	Black
436	Male	Negative	Negative	Negative	Black
437	Female	Negative	Negative	Negative	Black
438	Male	Positive	Positive	Negative	Black
439	Male	Positive	Positive	Negative	Black
440	Female	Negative	Negative	Negative	White
441	Male	Negative	Negative	Negative	Black
442	Female	Positive	Negative	Negative	Black
443	Male	Positive	Positive	Negative	Black
444	Male	Positive	Negative	Negative	White
445	Female	Positive	Positive	Negative	Black
446	Female	Positive	Negative	Negative	Black
447	Female	Positive	Negative	Negative	Black
448	Female	Positive	Negative	Negative	Black
449	Male	Negative	Negative	Negative	Black
450	Male	Positive	Positive	Negative	Black
451	Female	Positive	Negative	Negative	Black
452	Female	Negative	Positive	Negative	Black
453	Female	Negative	Negative	Negative	White
454	Male	Positive	Negative	Negative	Black
455	Male	Negative	Negative	Negative	Black
456	Male	Negative	Negative	Negative	Black
457	Male	Positive	Negative	Negative	White
458	Female	Positive	Positive	Negative	Black
459	Male	Positive	Positive	Positive	Black
460	Male	Positive	Negative	Negative	Black
461	Female	Positive	Negative	Negative	Black
462	Male	Positive	Positive	Negative	Black
463	Male	Positive	Negative	Negative	Black
464	Male	Positive	Positive	Negative	Black
465	Male	Positive	Positive	Negative	Black
466	Male	Positive	Positive	Negative	Black
467	Male	Positive	Positive	Negative	Black
468	Male	Negative	Negative	Negative	White
469	Female	Positive	Negative	Negative	Black
470	Female	Negative	Negative	Negative	Black
471	Male	Negative	Negative	Negative	Black
472	Female	Positive	Positive	Negative	Black
473	Female	Negative	Negative	Negative	Black
474	Male	Negative	Negative	Negative	Black
475	Male	Negative	Negative	Negative	Black
476	Male	Positive	Negative	Negative	Black
477	Male	Positive	Positive	Negative	Black
478	Male	Negative	Negative	Negative	Black
479	Female	Negative	Negative	Negative	Black
480	Male	Positive	Negative	Negative	Black
481	Female	Negative	Positive	Negative	Black
482	Female	Negative	Negative	Negative	Black
483	Male	Positive	Positive	Negative	Black
484	Female	Negative	Negative	Negative	Black
485	Male	Positive	Positive	Negative	Black
486	Male	Positive	Positive	Negative	Black
487	Male	Positive	Negative	Negative	White
488	Male	Positive	Positive	Negative	Black
489	Male	Negative	Negative	Negative	White
490	Male	Positive	Positive	Negative	Black
491	Female	Positive	Positive	Negative	Black
492	Male	Positive	Positive	Negative	Hispanic
493	Male	Positive	Positive	Negative	Black
494	Male	Positive	Positive	Negative	White
495	Male	Positive	Positive	Negative	Black
496	Male	Negative	Positive	Negative	White
497	Male	Positive	Negative	Negative	White
498	Male	Positive	Negative	Negative	White
499	Female	Negative	Negative	Negative	Black
500	Male	Positive	Positive	Negative	Black
501	Female	Negative	Negative	Negative	Hispanic
502	Female	Positive	Positive	Negative	Black
503	Female	Positive	Positive	Negative	Hispanic
504	Male	Positive	Positive	Negative	Black
505	Female	Positive	Positive	Negative	Black
506	Male	Positive	Negative	Negative	White
507	Male	Positive	Positive	Negative	Black
508	Female	Negative	Negative	Negative	Black
509	Male	Positive	Positive	Negative	Hispanic
510	Female	Negative	Negative	Negative	Black
511	Male	Positive	Positive	Positive	Hispanic
512	Male	Positive	Positive	Negative	Black
513	Male	Positive	Positive	Negative	Hispanic
514	Female	Negative	Positive	Negative	Black
515	Male	Positive	Negative	Negative	White
516	Female	Negative	Negative	Negative	Black
517	Female	Positive	Negative	Negative	Hispanic
518	Male	Positive	Negative	Negative	Black
519	Male	Negative	Negative	Negative	White
520	Male	Positive	Positive	Negative	Black
521	Male	Positive	Positive	Negative	Black
522	Male	Positive	Positive	Negative	Black
523	Male	Positive	Positive	Negative	Black
524	Male	Positive	Positive	Negative	Black
525	Female	Negative	Negative	Negative	Black
526	Female	Positive	Negative	Negative	Black
527	Male	Negative	Positive	Negative	Hispanic
528	Male	Positive	Negative	Negative	Black
529	Male	Positive	Negative	Negative	White
530	Female	Positive	Positive	Negative	Black
531	Male	Negative	Negative	Negative	Black
532	Male	Positive	Positive	Negative	Black
533	Male	Negative	Negative	Negative	Black
534	Male	Positive	Negative	Negative	Black
535	Male	Positive	Negative	Negative	Black
536	Male	Positive	Positive	Negative	White
537	Male	Negative	Negative	Negative	Hispanic
538	Male	Positive	Negative	Negative	White
539	Male	Negative	Negative	Negative	White
540	Male	Negative	Negative	Negative	White
541	Male	Positive	Negative	Negative	Black
542	Male	Negative	Positive	Negative	Hispanic
543	Female	Negative	Negative	Negative	White
544	Female	Negative	Positive	Negative	White
545	Male	Negative	Positive	Negative	White
546	Male	Positive	Positive	Negative	White
547	Male	Positive	Positive	Negative	White
548	Male	Negative	Negative	Negative	Black
549	Male	Negative	Negative	Negative	White
550	Male	Positive	Negative	Negative	White
551	Female	Positive	Negative	Negative	White
552	Male	Positive	Negative	Negative	White
553	Male	Negative	Negative	Negative	White
554	Male	Negative	Negative	Negative	White
555	Male	Positive	Negative	Negative	White
556	Male	Positive	Negative	Negative	White
557	Male	Negative	Negative	Negative	White
558	Male	Negative	Negative	Negative	Hispanic
559	Male	Positive	Negative	Negative	Hispanic
560	Male	Negative	Negative	Negative	White
561	Male	Negative	Negative	Negative	White
562	Male	Negative	Negative	Negative	White
563	Male	Negative	Negative	Negative	White
564	Female	Positive	Positive	Negative	White
565	Male	Positive	Positive	Negative	White
566	Male	Positive	Positive	Negative	White
567	Male	Negative	Negative	Negative	White
568	Male	Positive	Negative	Negative	White
569	Male	Negative	Negative	Negative	White
570	Male	Positive	Negative	Negative	White
571	Male	Negative	Negative	Negative	Hispanic
572	Female	Positive	Negative	Negative	Black
573	Male	Positive	Negative	Negative	White
574	Male	Positive	Negative	Negative	White
575	Female	Positive	Negative	Negative	Black
576	Female	Negative	Negative	Negative	Black
577	Male	Negative	Negative	Positive	Black
578	Male	Negative	Negative	Negative	Black
579	Male	Positive	Positive	Negative	White
580	Female	Negative	Negative	Negative	Unknown
581	Male	Negative	Negative	Negative	White
582	Female	Positive	Negative	Negative	White
583	Male	Negative	Negative	Negative	White
584	Male	Positive	Positive	Negative	White
585	Male	Positive	Negative	Negative	White
586	Male	Positive	Negative	Negative	Hispanic
587	Male	Negative	Negative	Negative	White
588	Male	Negative	Negative	Negative	White
589	Male	Positive	Negative	Negative	White
590	Male	Negative	Negative	Negative	White
591	Male	Positive	Negative	Negative	White
592	Male	Negative	Negative	Negative	White
593	Male	Negative	Negative	Negative	White
594	Male	Positive	Negative	Negative	White
595	Male	Negative	Negative	Positive	White
596	Male	Positive	Negative	Negative	Black
597	Male	Positive	Positive	Negative	White
598	Male	Positive	Positive	Negative	White
599	Male	Positive	Positive	Negative	Hispanic
600	Male	Negative	Negative	Negative	White
601	Male	Negative	Negative	Negative	White
602	Male	Positive	Positive	Negative	Hispanic
603	Male	Positive	Positive	Negative	White
604	Female	Positive	Negative	Negative	Hispanic
605	Male	Positive	Negative	Negative	Unknown
606	Male	Negative	Negative	Negative	White
607	Male	Positive	Negative	Negative	Hispanic
608	Male	Negative	Negative	Negative	Hispanic
609	Male	Negative	Negative	Negative	White
610	Male	Positive	Negative	Negative	White
611	Male	Positive	Negative	Negative	White
612	Male	Negative	Negative	Negative	Unknown
613	Male	Negative	Negative	Negative	White
614	Male	Negative	Negative	Negative	White
615	Male	Positive	Negative	Negative	Hispanic
616	Male	Negative	Negative	Negative	White
617	Female	Negative	Negative	Negative	White
618	Male	Negative	Negative	Negative	MultiRacial
619	Male	Positive	Negative	Negative	Black
620	Female	Negative	Negative	Negative	Black
621	Male	Negative	Negative	Negative	White
622	Male	Negative	Negative	Negative	Black
623	Male	Positive	Negative	Negative	White
624	Male	Negative	Negative	Negative	Hispanic
625	Male	Positive	Negative	Positive	MultiRacial
626	Male	Negative	Negative	Negative	Black
627	Male	Negative	Negative	Negative	White
628	Female	Negative	Negative	Negative	White
629	Male	Negative	Negative	Negative	Black
630	Male	Negative	Negative	Negative	Black
631	Male	Negative	Negative	Negative	White
632	Male	Negative	Negative	Negative	MultiRacial
633	Male	Negative	Negative	Positive	White
634	Female	Positive	Negative	Negative	Hispanic
635	Male	Positive	Negative	Negative	White
636	Male	Negative	Negative	Negative	White
637	Male	Positive	Negative	Negative	White
638	Female	Negative	Negative	Negative	White
639	Male	Negative	Negative	Negative	Black
640	Male	Negative	Negative	Negative	White
641	Male	Negative	Negative	Negative	Black
642	Male	Negative	Negative	Negative	White
643	Male	Negative	Negative	Negative	White
644	Male	Negative	Negative	Negative	White
645	Male	Negative	Negative	Negative	Black
646	Female	Negative	Negative	Negative	White
647	Male	Negative	Negative	Negative	White
648	Male	Negative	Negative	Negative	White
649	Male	Positive	Negative	Negative	White
650	Female	Negative	Negative	Negative	Hispanic
651	Male	Negative	Negative	Negative	Black
652	Male	Negative	Negative	Negative	Black
653	Male	Negative	Negative	Negative	White
654	Male	Negative	Negative	Negative	White
655	Male	Positive	Negative	Negative	White
656	Female	Negative	Negative	Negative	Black
657	Male	Negative	Negative	Negative	Black
