# Supplementary material for: Cannabis use is associated with a lower likelihood of presence of HIV drug resistance mutations in a retrospective cohort of adults with HIV
Source: NeuroImmune Pharm Ther. 2025 Feb 10;4(1):49–57. doi: 10.1515/nipt-2024-0010 (PMC12041849; doi:10.1515/nipt-2024-0010)
Supplement: Supplementary file 5 — Supplementary Material Details [file j_nipt-2024-0010_suppl_005.csv]

	Model	LRT_P_Value	Significant_Factors	P_Values
ARV.DRM ~ Cannabis.null	ARV.DRM ~ Cannabis	0.13659	None	None
ARV.DRM ~ Length_of_Infection.null	ARV.DRM ~ Length_of_Infection	0.10581	None	None
ARV.DRM ~ Sex.null	ARV.DRM ~ Sex	0.01622	SexMale	0.01622
ARV.DRM ~ Race.null	ARV.DRM ~ Race	0.00982	None	None
ARV.DRM ~ Cannabis + Length_of_Infection.null	ARV.DRM ~ Cannabis + Length_of_Infection	0.10739	None	None
ARV.DRM ~ Cannabis + Sex.null	ARV.DRM ~ Cannabis + Sex	0.0039	SexMale	0.01357
ARV.DRM ~ Cannabis + Race.null	ARV.DRM ~ Cannabis + Race	0.00266	None	None
ARV.DRM ~ Length_of_Infection + Sex.null	ARV.DRM ~ Length_of_Infection + Sex	0.11061	None	None
ARV.DRM ~ Length_of_Infection + Race.null	ARV.DRM ~ Length_of_Infection + Race	0.00945	None	None
ARV.DRM ~ Sex + Race.null	ARV.DRM ~ Sex + Race	0.00048	SexMale	0.01768
ARV.DRM ~ Cannabis + Length_of_Infection + Sex.null	ARV.DRM ~ Cannabis + Length_of_Infection + Sex	0.11173	None	None
ARV.DRM ~ Cannabis + Length_of_Infection + Race.null	ARV.DRM ~ Cannabis + Length_of_Infection + Race	0.01039	None	None
ARV.DRM ~ Cannabis + Sex + Race.null	ARV.DRM ~ Cannabis + Sex + Race	1e-04	SexMale	0.01313
ARV.DRM ~ Length_of_Infection + Sex + Race.null	ARV.DRM ~ Length_of_Infection + Sex + Race	0.01178	None	None
ARV.DRM ~ Cannabis + Length_of_Infection + Sex + Race.null	ARV.DRM ~ Cannabis + Length_of_Infection + Sex + Race	0.01275	None	None
